# Supplementary material for: DiapHRaGM: A mnemonic to describe the work of breathing in patients with respiratory failure
Source: PLoS One. 2017 Jul 3;12(7):e0179641. doi: 10.1371/journal.pone.0179641 (PMC5495207; doi:10.1371/journal.pone.0179641)
Supplement: S1 Data — (XLS) [file pone.0179641.s002.xls]

## Sheet: Sheet1
studyid	assessmentoccured_first	whoassessment_first	diagnosis_first	q16behavior_first	q17consciousness_first	rr_first	hr_first	fi02_first	syst_first	dia_first	__02sat_first	q1posture_recoded	q2audiblesound_recoded	q3diaphoresis_recoded	q4nasalflaring_recoded	q5cynosis_recoded	q6mouthbreathing_recoded	q7purselip_recoded	q8scalene_recoded	q9scm_recoded	q10trachealtug_recoded	q11retractionssn_recoded	q12retractionscf_recoded	q13hoover_recoded	q14paradox_recoded	q15abdmusccontract_recoded	outcome	female	rr_sq	rr_1	rr_2	rr_3	rr_4	rr_5	rr_cat5	hr_high	calm	alert	hi_O2	low_sat	int1
2	nippv	attending	pneumonia	calm	alert	24	111	40	127	75	95	0	0	0	0	0	0	0	0	0	0	definitely present	definitely present	0	0	0	none/mild	1	4.89898	1	0	0	0	0	1	0	0	0	0	0	0
4	nippv	attending	pneumonia	calm	alert	17	108	40	170	90	99	0	0	0	0	0	0	0	0	definitely present	0	definitely present	definitely present	definitely present	definitely present	0	moderate	1	4.12311	1	0	0	0	0	1	0	0	0	0	0	0
5	spontaneous breathing	attending	metabolic encephalopathy	agitated	alert	26	96	40	114	67	96	0	0	0	0	0	0	0	0	0	0	0	0	0	0	0	none/mild	0	5.09902	0	1	0	0	0	2	0	1	0	0	0	0
6	nippv	attending	pneumonia	calm	alert	26	105	40	101	98	87	0	0	0	0	0	0	0	0	0	0	0	0	0	0	0	none/mild	1	5.09902	0	1	0	0	0	2	0	0	0	0	1	0
7	weaning	attending	hypercapic respiratory failure	restless	alert	25	118	40	148	95	96	0	0	0	definitely present	0	definitely present	0	0	definitely present	0	0	0	0	0	0	none/mild	1	5	0	1	0	0	0	2	0	1	0	0	0	0
8	weaning	attending	pneumonia	calm	lethargic	28	94	40	128	63	98	0	0	0	0	0	0	0	definitely present	0	0	0	0	0	0	0	none/mild	0	5.2915	0	1	0	0	0	2	0	0	1	0	0	0
9	spontaneous breathing	attending	pneumonia	calm	alert	34	87	40	84	48	83	0	0	0	0	0	0	0	0	0	0	0	0	0	0	0	none/mild	0	5.83095	0	0	1	0	0	3	0	0	0	0	1	0
10	weaning	attending	hypercapic respiratory failure	restless	lethargic	13	89	40	167	87	94	0	0	definitely present	definitely present	0	0	0	0	definitely present	0	0	0	0	definitely present	0	moderate	1	3.60555	1	0	0	0	0	1	0	1	1	0	0	0
11	spontaneous breathing	attending	pneumonia	calm	alert	10	88	60	113	69	93	0	0	0	definitely present	0	0	0	0	0	0	0	definitely present	definitely present	0	0	none/mild	0	3.16228	1	0	0	0	0	1	0	0	0	1	0	0
13	nippv	attending	pneumonia	restless	alert	28	103	100	146	81	92	0	0	0	definitely present	0	definitely present	0	definitely present	definitely present	definitely present	definitely present	definitely present	0	0	definitely present	severe	0	5.2915	0	1	0	0	0	2	0	1	0	1	1	1
16	spontaneous breathing	attending	pneumonia	calm	alert	17	64	21	92	61	97	0	0	0	0	0	0	0	0	0	0	0	0	0	0	0	none/mild	0	4.12311	1	0	0	0	0	1	0	0	0	0	0	0
18	weaning	attending	stroke-ischemic or hemorrhagic	agitated	lethargic	18	106	40	169	85	99	0	0	0	0	0	0	0	0	0	0	0	0	0	0	0	none/mild	1	4.24264	1	0	0	0	0	1	0	1	1	0	0	0
19	nippv	attending	hypercapic respiratory failure	calm	lethargic	20	92	40	101	61	93	0	0	0	0	0	0	0	0	0	definitely present	0	0	0	0	0	none/mild	1	4.47214	1	0	0	0	0	1	0	0	1	0	0	0
23	spontaneous breathing	attending	obstructive lung disease	calm	alert	14	70	33	151	102	97	0	0	0	0	0	0	0	0	0	0	0	0	0	0	0	none/mild	0	3.74166	1	0	0	0	0	1	0	0	0	0	0	0
24	weaning	attending	obstructive lung disease	calm	lethargic	25	105	40	169	99	98	0	0	0	definitely present	0	0	0	definitely present	0	definitely present	0	definitely present	definitely present	definitely present	definitely present	none/mild	0	5	0	1	0	0	0	2	0	0	1	0	0	0
25	spontaneous breathing	attending	hypercapic respiratory failure	calm	alert	18	97	40	129	77	91	0	0	0	0	0	0	0	0	0	definitely present	0	0	0	definitely present	0	none/mild	1	4.24264	1	0	0	0	0	1	0	0	0	0	1	0
26	spontaneous breathing	attending	obstructive lung disease	calm	alert	19	75	35	119	59	94	0	definitely present	0	definitely present	0	0	0	0	0	0	definitely present	definitely present	0	definitely present	0	moderate	1	4.3589	1	0	0	0	0	1	0	0	0	0	0	0
27	spontaneous breathing	attending	obstructive lung disease	calm	alert	20	81	27	144	96	98	0	0	0	0	0	0	0	0	0	0	0	0	0	0	0	none/mild	0	4.47214	1	0	0	0	0	1	0	0	0	0	0	0
29	weaning	attending	pancreatitis	calm	alert	24	128	40	152	68	99	0	0	0	definitely present	0	0	0	0	0	0	0	0	0	0	0	none/mild	0	4.89898	1	0	0	0	0	1	0	0	0	0	0	0
31	before intubation	fellow	obstructive lung disease	very agitated	alert	38	107	33	160	80	98	definitely present	definitely present	definitely present	definitely present	definitely present	definitely present	0	definitely present	definitely present	definitely present	definitely present	definitely present	0	definitely present	definitely present	severe	0	6.16441	0	0	0	1	0	4	0	1	0	0	0	0
32	before intubation	fellow	pneumonia	restless	lethargic	38	86	100	146	80	96	0	0	definitely present	definitely present	0	definitely present	0	definitely present	definitely present	definitely present	definitely present	definitely present	0	0	0	severe	0	6.16441	0	0	0	1	0	4	0	1	1	1	0	0
33	before intubation	fellow	pneumonia	calm	alert	45	102	100	140	76	88	definitely present	definitely present	definitely present	definitely present	0	definitely present	0	definitely present	definitely present	definitely present	definitely present	definitely present	0	definitely present	0	none/mild	0	6.7082	0	0	0	0	1	5	0	0	0	1	1	1
34	before intubation	fellow	thoracis malignancy	calm	alert	32	140	45	98	58	94	definitely present	definitely present	definitely present	definitely present	0	definitely present	0	definitely present	definitely present	definitely present	definitely present	definitely present	0	definitely present	definitely present	severe	1	5.65685	0	0	1	0	0	3	1	0	0	1	0	0
35	spontaneous breathing	fellow	stroke-ischemic or hemorrhagic	calm	stupor	30	99	21	132	69	94	0	definitely present	0	0	0	definitely present	0	definitely present	definitely present	0	0	0	0	0	0	moderate	0	5.47723	0	0	1	0	0	3	0	0	1	0	0	0
36	spontaneous breathing	fellow	pancreatitis	restless	alert	36	119	45	114	80	97	0	0	0	0	0	0	0	0	0	0	0	0	0	0	0	none/mild	0	6	0	0	0	1	0	4	0	1	0	1	0	0
37	spontaneous breathing	fellow	thoracis malignancy	calm	alert	20	115	21	162	91	97	0	0	0	0	0	0	0	0	0	0	0	0	0	0	0	none/mild	0	4.47214	1	0	0	0	0	1	0	0	0	0	0	0
38	spontaneous breathing	fellow	others	restless	stupor	34	103	21	149	85	93	0	definitely present	0	definitely present	0	definitely present	0	definitely present	definitely present	0	0	0	0	0	0	moderate	0	5.83095	0	0	1	0	0	3	0	1	1	0	0	0
40	spontaneous breathing	fellow	pancreatitis	calm	alert	32	119	44	140	70	97	0	0	0	0	0	0	0	0	0	0	definitely present	0	0	0	0	none/mild	0	5.65685	0	0	1	0	0	3	0	0	0	1	0	0
41	spontaneous breathing	attending	pancreatitis	calm	alert	36	123	40	158	84	95	0	0	definitely present	0	0	0	0	0	0	0	0	0	0	definitely present	0	none/mild	0	6	0	0	0	1	0	4	0	0	0	0	0	0
43	spontaneous breathing	fellow	pancreatitis	calm	alert	35	120	33	144	83	96	0	0	0	0	0	0	0	0	0	0	definitely present	0	0	0	0	none/mild	0	5.91608	0	0	0	1	0	4	0	0	0	0	0	0
44	spontaneous breathing	fellow	septic shock	calm	alert	16	95	21	101	74	96	0	0	0	0	0	0	0	0	0	0	definitely present	0	0	0	0	none/mild	1	4	1	0	0	0	0	1	0	0	0	0	0	0
46	spontaneous breathing	attending	pneumonia	calm	alert	30	101	29	151	74	97	0	0	0	0	0	0	0	0	0	0	0	definitely present	0	0	0	none/mild	0	5.47723	0	0	1	0	0	3	0	0	0	0	0	0
47	spontaneous breathing	attending	hypercapic respiratory failure	calm	alert	16	75	42	111	46	100	0	0	0	0	0	0	0	0	0	0	0	0	0	0	0	none/mild	0	4	1	0	0	0	0	1	0	0	0	1	0	0
50	spontaneous breathing	fellow	pneumonia	calm	alert	24	98	29	106	55	97	0	0	0	0	0	0	0	0	0	0	0	0	0	0	0	none/mild	0	4.89898	1	0	0	0	0	1	0	0	0	0	0	0
51	spontaneous breathing	fellow	hypercapic respiratory failure	calm	alert	21	75	30	102	75	98	0	0	0	0	0	0	0	0	0	0	0	0	0	0	0	none/mild	0	4.58258	1	0	0	0	0	1	0	0	0	0	0	0
53	spontaneous breathing	fellow	soft tissue infection	calm	lethargic	12	136	37	92	59	97	0	definitely present	0	0	0	definitely present	0	0	0	0	0	0	0	0	0	none/mild	1	3.4641	1	0	0	0	0	1	1	0	1	0	0	0
54	nippv	fellow	hypercapic respiratory failure	calm	lethargic	18	81	40	113	65	98	0	0	0	0	0	0	0	0	0	0	0	0	0	0	0	none/mild	1	4.24264	1	0	0	0	0	1	0	0	1	0	0	0
55	spontaneous breathing	fellow	hypercapic respiratory failure	calm	alert	26	90	29	85	50	97	0	0	0	0	0	0	0	0	0	0	0	0	0	0	0	none/mild	0	5.09902	0	1	0	0	0	2	0	0	0	0	0	0
56	spontaneous breathing	fellow	septic shock	calm	alert	26	111	33	111	76	97	0	0	0	0	0	0	0	0	0	0	0	0	0	0	0	none/mild	0	5.09902	0	1	0	0	0	2	0	0	0	0	0	0
58	spontaneous breathing	fellow	gi bleed	calm	alert	18	86	29	145	74	97	0	0	0	0	0	0	0	0	0	0	0	0	0	0	0	none/mild	0	4.24264	1	0	0	0	0	1	0	0	0	0	0	0
59	spontaneous breathing	fellow	septic shock	calm	alert	27	100	29	111	58	100	0	0	0	0	0	0	0	0	0	0	0	0	0	0	0	none/mild	1	5.19615	0	1	0	0	0	2	0	0	0	0	0	0
60	spontaneous breathing	attending	others	calm	lethargic	23	129	42	138	85	100	0	0	0	0	0	0	0	0	0	0	0	0	0	0	0	none/mild	1	4.79583	1	0	0	0	0	1	0	0	1	1	0	0
61	spontaneous breathing	attending	metabolic encephalopathy	agitated	lethargic	28	80	21	150	90	100	0	0	definitely present	0	0	0	0	0	0	0	0	0	0	0	0	none/mild	0	5.2915	0	1	0	0	0	2	0	1	1	0	0	0
62	spontaneous breathing	attending	thoracis malignancy	calm	alert	30	125	25	115	88	93	0	0	0	0	0	definitely present	0	0	0	definitely present	0	0	0	definitely present	definitely present	moderate	1	5.47723	0	0	1	0	0	3	0	0	0	0	0	0
63	spontaneous breathing	attending	obstructive lung disease	calm	alert	23	92	60	130	69	99	0	definitely present	0	definitely present	0	0	0	definitely present	definitely present	0	0	0	0	0	0	none/mild	1	4.79583	1	0	0	0	0	1	0	0	0	1	0	0
64	before intubation	fellow	hypercapic respiratory failure	restless	alert	38	114	100	110	62	94	0	0	0	definitely present	0	0	0	0	0	definitely present	definitely present	0	0	0	0	moderate	0	6.16441	0	0	0	1	0	4	0	1	0	1	0	0
66	spontaneous breathing	fellow	liver failure, cirrhosis, hepatic encephalopathy	calm	lethargic	36	96	100	103	76	99	0	0	0	0	0	0	0	0	0	0	0	0	0	definitely present	0	moderate	0	6	0	0	0	1	0	4	0	0	1	1	0	0
67	spontaneous breathing	fellow	obstructive lung disease	calm	stupor	17	75	40	152	67	97	0	0	0	0	0	0	0	0	0	0	0	0	0	definitely present	definitely present	none/mild	1	4.12311	1	0	0	0	0	1	0	0	1	0	0	0
68	spontaneous breathing	fellow	soft tissue infection	calm	lethargic	17	104	29	122	70	95	0	0	0	0	0	0	0	0	0	0	0	0	0	0	0	none/mild	1	4.12311	1	0	0	0	0	1	0	0	1	0	0	0
69	before intubation	fellow	pneumonia	restless	stupor	20	112	37	114	64	97	0	0	0	0	0	definitely present	0	0	0	0	0	0	0	0	0	none/mild	1	4.47214	1	0	0	0	0	1	0	1	1	0	0	0
70	spontaneous breathing	fellow	hypercapic respiratory failure	calm	alert	22	115	33	82	52	94	0	0	0	0	0	0	0	0	0	0	0	0	0	definitely present	definitely present	none/mild	1	4.69042	1	0	0	0	0	1	0	0	0	0	0	0
71	spontaneous breathing	fellow	soft tissue infection	restless	lethargic	34	114	46	114	71	93	0	definitely present	0	0	0	definitely present	0	0	definitely present	0	0	0	0	0	definitely present	moderate	1	5.83095	0	0	1	0	0	3	0	1	1	1	0	0
72	spontaneous breathing	fellow	pneumonia	calm	alert	20	101	40	156	70	96	0	0	0	0	0	0	0	0	0	0	0	0	0	definitely present	definitely present	none/mild	0	4.47214	1	0	0	0	0	1	0	0	0	0	0	0
74	weaning	fellow	liver failure, cirrhosis, hepatic encephalopathy	calm	lethargic	28	85	40	128	66	97	0	0	0	0	0	0	0	0	0	0	0	0	0	0	0	none/mild	0	5.2915	0	1	0	0	0	2	0	0	1	0	0	0
75	weaning	fellow	pneumonia	calm	lethargic	16	115	40	119	61	93	0	0	0	definitely present	0	0	0	0	0	0	0	0	0	0	0	none/mild	0	4	1	0	0	0	0	1	0	0	1	0	0	0
76	weaning	fellow	ards	calm	alert	8	48	50	116	65	95	0	0	0	0	0	0	0	0	0	0	0	0	0	0	definitely present	none/mild	1	2.82843	1	0	0	0	0	1	0	0	0	1	0	0
77	spontaneous breathing	attending	gi bleed	calm	alert	22	122	29	116	57	99	0	0	0	0	0	0	0	0	0	0	0	0	0	0	0	none/mild	0	4.69042	1	0	0	0	0	1	0	0	0	0	0	0
78	spontaneous breathing	attending	pneumonia	calm	alert	24	95	40	156	76	91	0	0	0	0	0	0	0	0	0	0	0	0	0	0	0	none/mild	0	4.89898	1	0	0	0	0	1	0	0	0	0	1	0
79	spontaneous breathing	attending	hypercapic respiratory failure	calm	stupor	16	92	45	109	50	88	0	0	0	0	0	0	0	0	0	definitely present	definitely present	definitely present	0	0	0	moderate	1	4	1	0	0	0	0	1	0	0	1	1	1	1
80	spontaneous breathing	attending	soft tissue infection	calm	lethargic	32	108	40	112	84	100	0	definitely present	0	0	0	0	0	0	0	0	definitely present	0	0	0	0	none/mild	1	5.65685	0	0	1	0	0	3	0	0	1	0	0	0
82	spontaneous breathing	attending	pneumonia	calm	alert	22	88	60	137	72	93	definitely present	0	0	0	0	0	0	definitely present	definitely present	definitely present	definitely present	definitely present	0	0	0	moderate	0	4.69042	1	0	0	0	0	1	0	0	0	1	0	0
83	spontaneous breathing	fellow	others	calm	alert	35	98	37	125	82	95	0	0	0	0	0	0	0	0	definitely present	definitely present	definitely present	0	0	0	definitely present	none/mild	1	5.91608	0	0	0	1	0	4	0	0	0	0	0	0
84	spontaneous breathing	fellow	thoracis malignancy	calm	alert	30	109	100	123	58	97	0	definitely present	0	0	0	0	0	0	0	0	0	0	0	0	0	none/mild	1	5.47723	0	0	1	0	0	3	0	0	0	1	0	0
85	spontaneous breathing	fellow	soft tissue infection	calm	alert	14	102	29	137	43	97	0	0	0	0	0	0	0	0	0	0	0	0	0	0	0	none/mild	1	3.74166	1	0	0	0	0	1	0	0	0	0	0	0
86	spontaneous breathing	fellow	pneumonia	calm	alert	20	76	29	150	78	95	0	0	0	0	0	0	0	0	0	0	0	0	0	definitely present	0	none/mild	0	4.47214	1	0	0	0	0	1	0	0	0	0	0	0
87	spontaneous breathing	fellow	liver failure, cirrhosis, hepatic encephalopathy	calm	alert	25	87	29	140	62	98	definitely present	0	0	0	0	0	0	0	0	0	0	0	0	0	0	moderate	0	5	0	1	0	0	0	2	0	0	0	0	0	0
88	spontaneous breathing	fellow	liver failure, cirrhosis, hepatic encephalopathy	calm	stupor	18	81	37	106	58	98	0	definitely present	0	0	0	0	0	0	0	0	definitely present	0	0	0	0	none/mild	0	4.24264	1	0	0	0	0	1	0	0	1	0	0	0
89	nippv	fellow	hypercapic respiratory failure	calm	alert	18	85	40	143	71	96	0	0	0	0	0	0	0	0	0	0	0	0	0	0	0	none/mild	1	4.24264	1	0	0	0	0	1	0	0	0	0	0	0
90	spontaneous breathing	fellow	metabolic encephalopathy	calm	stupor	24	88	21	145	84	93	0	0	0	0	0	0	0	0	0	0	0	0	0	definitely present	0	none/mild	0	4.89898	1	0	0	0	0	1	0	0	1	0	0	0
91	spontaneous breathing	fellow	pneumonia	calm	alert	23	87	46	163	83	97	0	0	0	0	0	0	0	0	0	0	0	0	0	0	0	none/mild	0	4.79583	1	0	0	0	0	1	0	0	0	1	0	0
92	spontaneous breathing	fellow	soft tissue infection	calm	alert	15	115	60	153	79	97	0	0	0	0	0	0	0	0	0	0	0	0	0	definitely present	0	none/mild	1	3.87298	1	0	0	0	0	1	0	0	0	1	0	0
93	spontaneous breathing	fellow	thoracis malignancy	calm	alert	23	94	100	163	71	97	0	0	0	0	0	0	0	0	0	0	0	0	0	0	0	none/mild	1	4.79583	1	0	0	0	0	1	0	0	0	1	0	0
94	spontaneous breathing	fellow	ards	calm	alert	31	81	35	106	60	92	0	0	0	0	0	0	0	0	0	0	0	0	0	0	0	none/mild	1	5.56776	0	0	1	0	0	3	0	0	0	0	1	0
95	spontaneous breathing	fellow	others	calm	alert	17	80	21	117	78	97	0	0	0	0	0	0	0	0	0	0	0	0	0	0	0	none/mild	0	4.12311	1	0	0	0	0	1	0	0	0	0	0	0
96	spontaneous breathing	fellow	soft tissue infection	calm	alert	17	104	35	140	76	99	0	0	0	0	0	0	0	0	0	0	0	0	0	0	0	none/mild	1	4.12311	1	0	0	0	0	1	0	0	0	0	0	0
97	spontaneous breathing	fellow	obstructive lung disease	restless	alert	30	121	33	107	68	94	0	0	0	0	0	0	0	0	0	0	0	0	0	0	0	moderate	0	5.47723	0	0	1	0	0	3	0	1	0	0	0	0
98	spontaneous breathing	fellow	pneumonia	calm	lethargic	31	116	33	92	54	98	0	0	0	0	0	0	0	0	definitely present	0	definitely present	0	0	definitely present	0	none/mild	1	5.56776	0	0	1	0	0	3	0	0	1	0	0	0
101	spontaneous breathing	fellow	stroke-ischemic or hemorrhagic	calm	alert	22	96	21	138	77	94	0	definitely present	0	0	0	0	0	0	0	definitely present	0	0	0	0	0	none/mild	1	4.69042	1	0	0	0	0	1	0	0	0	0	0	0
102	spontaneous breathing	fellow	gi bleed	calm	alert	16	61	30	170	73	98	0	0	0	0	0	0	0	0	0	definitely present	0	0	0	0	0	none/mild	0	4	1	0	0	0	0	1	0	0	0	0	0	0
104	spontaneous breathing	fellow	septic shock	agitated	stupor	15	88	100	92	34	99	0	definitely present	0	definitely present	0	definitely present	0	definitely present	definitely present	definitely present	definitely present	definitely present	definitely present	0	0	moderate	1	3.87298	1	0	0	0	0	1	0	1	1	1	0	0
105	spontaneous breathing	fellow	obstructive lung disease	calm	alert	15	105	21	136	76	94	0	0	0	definitely present	0	0	0	definitely present	definitely present	0	0	0	0	0	0	none/mild	0	3.87298	1	0	0	0	0	1	0	0	0	0	0	0
106	weaning	attending	cardiogenic pulmonary edema	calm	alert	22	85	40	147	79	94	0	0	0	0	0	0	0	0	0	0	0	0	0	0	0	none/mild	0	4.69042	1	0	0	0	0	1	0	0	0	0	0	0
108	spontaneous breathing	attending	obstructive lung disease	calm	alert	16	98	33	104	74	93	0	0	0	0	0	0	0	0	0	0	0	0	0	0	0	none/mild	0	4	1	0	0	0	0	1	0	0	0	0	0	0
109	spontaneous breathing	attending	obstructive lung disease	calm	alert	17	103	33	97	51	98	0	definitely present	0	definitely present	0	0	0	0	definitely present	0	definitely present	0	0	0	0	none/mild	1	4.12311	1	0	0	0	0	1	0	0	0	0	0	0
110	spontaneous breathing	attending	metabolic encephalopathy	calm	alert	14	79	21	112	64	100	0	0	0	0	0	0	0	0	0	0	0	0	0	0	0	none/mild	0	3.74166	1	0	0	0	0	1	0	0	0	0	0	0
111	spontaneous breathing	attending	stroke-ischemic or hemorrhagic	calm	alert	22	107	21	131	72	96	0	0	0	0	0	0	0	0	0	0	0	0	0	0	0	none/mild	1	4.69042	1	0	0	0	0	1	0	0	0	0	0	0
112	before intubation	fellow	liver failure, cirrhosis, hepatic encephalopathy	restless	lethargic	35	92	100	103	47	97	0	0	0	0	0	definitely present	definitely present	definitely present	definitely present	definitely present	definitely present	0	0	0	0	none/mild	0	5.91608	0	0	0	1	0	4	0	1	1	1	0	0
113	before intubation	fellow	pneumonia	restless	alert	41	137	100	114	74	93	definitely present	0	0	definitely present	0	0	0	definitely present	definitely present	0	definitely present	definitely present	0	0	0	moderate	0	6.40312	0	0	0	0	1	5	1	1	0	1	0	0
115	spontaneous breathing	attending	cardiogenic pulmonary edema	calm	alert	17	85	41	150	94	97	0	definitely present	0	0	0	0	0	definitely present	definitely present	definitely present	definitely present	definitely present	0	0	0	none/mild	1	4.12311	1	0	0	0	0	1	0	0	0	1	0	0
116	spontaneous breathing	attending	metabolic encephalopathy	calm	alert	17	85	56	149	91	96	0	0	0	0	0	0	0	0	0	0	0	0	0	0	0	none/mild	1	4.12311	1	0	0	0	0	1	0	0	0	1	0	0
118	spontaneous breathing	attending	stroke-ischemic or hemorrhagic	calm	alert	15	95	21	164	91	97	0	0	0	0	0	0	0	0	0	0	0	0	0	0	0	none/mild	1	3.87298	1	0	0	0	0	1	0	0	0	0	0	0
120	spontaneous breathing	attending	cardiogenic pulmonary edema	calm	alert	22	73	33	171	80	97	0	0	0	0	0	0	0	0	0	0	0	0	0	0	0	none/mild	1	4.69042	1	0	0	0	0	1	0	0	0	0	0	0
121	spontaneous breathing	attending	septic shock	calm	alert	24	50	21	106	71	95	0	0	0	0	0	0	0	0	0	0	0	0	0	0	0	none/mild	1	4.89898	1	0	0	0	0	1	0	0	0	0	0	0
123	spontaneous breathing	attending	cardiogenic shock	calm	alert	22	50	33	102	62	98	0	0	0	0	0	0	0	definitely present	definitely present	definitely present	definitely present	definitely present	0	0	0	none/mild	0	4.69042	1	0	0	0	0	1	0	0	0	0	0	0
124	spontaneous breathing	attending	metabolic encephalopathy	restless	alert	32	66	33	108	61	97	0	0	0	0	0	0	0	0	0	0	0	0	0	0	0	none/mild	0	5.65685	0	0	1	0	0	3	0	1	0	0	0	0
125	spontaneous breathing	fellow	obstructive lung disease	calm	alert	20	62	40	157	95	95	0	0	0	0	0	0	0	0	0	0	0	0	0	0	0	none/mild	0	4.47214	1	0	0	0	0	1	0	0	0	0	0	0
126	spontaneous breathing	fellow	stroke-ischemic or hemorrhagic	calm	stupor	20	72	30	136	78	96	0	0	0	0	0	0	0	0	0	0	0	0	0	0	0	none/mild	1	4.47214	1	0	0	0	0	1	0	0	1	0	0	0
128	spontaneous breathing	fellow	septic shock	calm	alert	18	43	21	101	64	96	0	0	0	0	0	0	0	definitely present	0	0	0	0	0	0	0	none/mild	1	4.24264	1	0	0	0	0	1	0	0	0	0	0	0
129	spontaneous breathing	fellow	pneumonia	calm	alert	32	95	40	140	79	93	0	0	0	0	0	0	0	definitely present	0	0	0	definitely present	0	0	0	none/mild	1	5.65685	0	0	1	0	0	3	0	0	0	0	0	0
130	spontaneous breathing	fellow	cardiogenic pulmonary edema	calm	comatose	16	62	30	121	55	92	0	definitely present	0	0	0	0	0	0	0	0	0	0	0	0	definitely present	none/mild	1	4	1	0	0	0	0	1	0	0	1	0	1	0
133	spontaneous breathing	attending	gi bleed	calm	alert	14	68	21	140	87	99	0	0	0	0	0	0	0	0	0	0	0	0	0	0	0	none/mild	0	3.74166	1	0	0	0	0	1	0	0	0	0	0	0
134	spontaneous breathing	attending	stroke-ischemic or hemorrhagic	calm	alert	19	72	33	139	68	98	0	0	0	0	0	0	0	0	0	0	0	0	0	0	0	none/mild	1	4.3589	1	0	0	0	0	1	0	0	0	0	0	0
135	spontaneous breathing	attending	thoracis malignancy	calm	alert	16	78	100	150	72	100	0	0	0	0	0	0	0	0	0	0	0	0	0	0	0	none/mild	0	4	1	0	0	0	0	1	0	0	0	1	0	0
136	weaning	attending	thromboembolic disease	calm	alert	30	87	40	187	79	95	0	0	0	0	0	0	0	0	0	0	0	0	0	0	0	none/mild	1	5.47723	0	0	1	0	0	3	0	0	0	0	0	0
137	spontaneous breathing	attending	pneumonia	calm	alert	24	56	39	80	54	95	0	0	0	0	0	0	0	0	0	0	definitely present	0	0	0	0	none/mild	0	4.89898	1	0	0	0	0	1	0	0	0	0	0	0
141	spontaneous breathing	fellow	thoracis malignancy	calm	alert	17	97	40	115	65	100	0	definitely present	0	0	0	0	0	0	0	0	0	0	0	0	definitely present	none/mild	0	4.12311	1	0	0	0	0	1	0	0	0	0	0	0
142	spontaneous breathing	fellow	pneumonia	calm	alert	22	53	40	120	49	92	0	0	0	0	0	0	0	0	0	0	0	0	0	0	0	none/mild	1	4.69042	1	0	0	0	0	1	0	0	0	0	1	0
143	spontaneous breathing	fellow	pneumonia	calm	alert	28	92	30	85	52	91	0	0	0	0	0	0	0	0	0	0	0	0	0	0	0	none/mild	0	5.2915	0	1	0	0	0	2	0	0	0	0	1	0
144	weaning	fellow	thromboembolic disease	restless	stupor	38	120	60	182	82	91	0	0	definitely present	definitely present	0	definitely present	0	definitely present	definitely present	definitely present	0	0	definitely present	0	definitely present	moderate	1	6.16441	0	0	0	1	0	4	0	1	1	1	1	1
145	spontaneous breathing	fellow	liver failure, cirrhosis, hepatic encephalopathy	calm	comatose	24	104	21	152	72	100	0	definitely present	0	definitely present	0	definitely present	0	definitely present	definitely present	definitely present	0	definitely present	definitely present	0	definitely present	moderate	0	4.89898	1	0	0	0	0	1	0	0	1	0	0	0
146	spontaneous breathing	attending	obstructive lung disease	calm	alert	18	124	40	129	80	99	0	0	0	0	0	0	0	0	0	0	0	0	0	0	0	moderate	1	4.24264	1	0	0	0	0	1	0	0	0	0	0	0
153	spontaneous breathing	attending	hypercapic respiratory failure	calm	lethargic	12	75	29	112	43	99	0	0	0	0	0	0	0	0	0	definitely present	0	0	0	0	0	none/mild	0	3.4641	1	0	0	0	0	1	0	0	1	0	0	0
155	spontaneous breathing	attending	pneumonia	calm	alert	20	91	20	97	60	99	0	0	0	0	0	0	0	0	0	0	0	0	0	0	0	none/mild	0	4.47214	1	0	0	0	0	1	0	0	0	0	0	0
161	spontaneous breathing	attending	metabolic encephalopathy	calm	lethargic	36	108	40	157	83	99	0	0	0	0	0	0	0	0	0	0	0	0	0	0	definitely present	moderate	1	6	0	0	0	1	0	4	0	0	1	0	0	0
164	spontaneous breathing	attending	pneumonia	calm	alert	27	82	29	98	63	99	0	0	0	0	0	0	0	0	0	0	0	0	0	0	0	none/mild	0	5.19615	0	1	0	0	0	2	0	0	0	0	0	0
170	spontaneous breathing	attending	septic shock	calm	alert	7	107	32	105	70	99	0	0	0	0	0	0	0	0	0	0	0	0	0	0	0	none/mild	0	2.64575	1	0	0	0	0	1	0	0	0	0	0	0
171	spontaneous breathing	attending	pneumonia	restless	alert	31	92	29	85	61	100	0	0	0	0	0	0	0	0	0	0	0	0	0	0	0	none/mild	0	5.56776	0	0	1	0	0	3	0	1	0	0	0	0
172	spontaneous breathing	attending	pneumonia	calm	alert	38	94	29	112	57	95	0	0	0	0	0	0	0	0	0	0	0	0	0	0	0	none/mild	0	6.16441	0	0	0	1	0	4	0	0	0	0	0	0
176	spontaneous breathing	attending	hypercapic respiratory failure	calm	alert	30	113	37	146	77	96	0	0	0	0	0	0	0	0	0	definitely present	0	0	0	0	definitely present	none/mild	0	5.47723	0	0	1	0	0	3	0	0	0	0	0	0
177	spontaneous breathing	attending	pneumonia	calm	alert	21	100	37	177	87	96	0	0	0	0	0	0	0	0	0	0	0	0	0	0	0	none/mild	0	4.58258	1	0	0	0	0	1	0	0	0	0	0	0
178	spontaneous breathing	attending	pneumonia	calm	alert	31	86	36	114	68	97	0	0	0	0	0	0	0	0	0	0	0	0	0	0	0	none/mild	0	5.56776	0	0	1	0	0	3	0	0	0	0	0	0
179	spontaneous breathing	attending	pneumonia	calm	alert	25	77	28	97	61	95	0	0	0	0	0	0	0	0	0	0	0	0	0	0	0	none/mild	0	5	0	1	0	0	0	2	0	0	0	0	0	0
180	spontaneous breathing	attending	pneumonia	calm	alert	28	91	28	172	93	96	0	0	0	definitely present	0	0	0	0	0	0	0	0	0	0	0	none/mild	0	5.2915	0	1	0	0	0	2	0	0	0	0	0	0
181	spontaneous breathing	attending	pneumonia	calm	alert	33	78	28	162	79	96	0	0	0	0	0	0	0	0	0	0	0	0	0	definitely present	0	none/mild	0	5.74456	0	0	1	0	0	3	0	0	0	0	0	0
182	spontaneous breathing	attending	pneumonia	calm	alert	28	80	30	105	62	97	0	0	0	0	0	0	0	0	0	0	0	0	0	0	0	none/mild	0	5.2915	0	1	0	0	0	2	0	0	0	0	0	0
183	spontaneous breathing	attending	thoracis malignancy	restless	lethargic	32	103	100	96	76	97	0	0	definitely present	definitely present	0	definitely present	0	definitely present	definitely present	definitely present	0	definitely present	0	definitely present	definitely present	severe	0	5.65685	0	0	1	0	0	3	0	1	1	1	0	0
184	spontaneous breathing	attending	hypercapic respiratory failure	calm	lethargic	28	99	30	104	55	100	0	0	0	0	0	0	0	0	0	0	0	0	0	0	0	none/mild	0	5.2915	0	1	0	0	0	2	0	0	1	0	0	0
185	spontaneous breathing	attending	pancreatitis	calm	alert	22	89	28	149	67	100	0	definitely present	0	0	0	definitely present	0	0	0	0	0	definitely present	0	0	0	moderate	1	4.69042	1	0	0	0	0	1	0	0	0	0	0	0
186	before intubation	fellow	gi bleed	restless	stupor	32	130	100	74	40	98	0	0	definitely present	definitely present	0	0	0	definitely present	definitely present	0	0	0	0	0	0	moderate	0	5.65685	0	0	1	0	0	3	1	1	1	1	0	0
187	before intubation	fellow	pneumonia	restless	alert	32	125	100	137	80	90	definitely present	0	definitely present	definitely present	0	definitely present	0	definitely present	definitely present	definitely present	definitely present	definitely present	0	0	0	severe	0	5.65685	0	0	1	0	0	3	0	1	0	1	1	1
188	before intubation	fellow	thoracis malignancy	restless	alert	40	126	100	140	80	90	definitely present	0	definitely present	definitely present	definitely present	definitely present	0	definitely present	definitely present	definitely present	definitely present	definitely present	0	definitely present	0	severe	0	6.32456	0	0	0	0	1	5	0	1	0	1	1	1
189	before intubation	fellow	thoracis malignancy	restless	alert	34	146	100	169	70	89	definitely present	0	definitely present	definitely present	0	definitely present	0	definitely present	definitely present	definitely present	definitely present	definitely present	0	definitely present	0	severe	1	5.83095	0	0	1	0	0	3	1	1	0	1	1	1
190	spontaneous breathing	fellow	liver failure, cirrhosis, hepatic encephalopathy	calm	alert	26	111	33	128	72	93	0	definitely present	0	0	0	definitely present	0	0	0	0	0	0	0	0	0	none/mild	0	5.09902	0	1	0	0	0	2	0	0	0	0	0	0
192	before intubation	fellow	cardiogenic pulmonary edema	restless	lethargic	36	86	100	132	80	100	definitely present	definitely present	0	definitely present	0	definitely present	0	definitely present	definitely present	definitely present	definitely present	definitely present	0	definitely present	0	severe	1	6	0	0	0	1	0	4	0	1	1	1	0	0
193	spontaneous breathing	fellow	ards	calm	alert	32	86	50	135	71	91	0	0	0	0	0	0	0	0	0	0	0	0	0	0	0	moderate	0	5.65685	0	0	1	0	0	3	0	0	0	1	1	1
194	spontaneous breathing	fellow	thoracis malignancy	calm	alert	34	94	45	107	69	91	definitely present	0	0	definitely present	0	0	0	definitely present	definitely present	definitely present	definitely present	definitely present	0	definitely present	0	severe	1	5.83095	0	0	1	0	0	3	0	0	0	1	1	1
195	spontaneous breathing	fellow	septic shock	calm	alert	32	124	33	115	70	99	0	0	0	0	0	0	0	definitely present	definitely present	definitely present	definitely present	definitely present	0	definitely present	0	moderate	1	5.65685	0	0	1	0	0	3	0	0	0	0	0	0
196	weaning	attending	metabolic encephalopathy	calm	alert	26	86	40	120	71	95	0	0	0	0	0	0	0	0	0	0	0	0	0	0	0	none/mild	0	5.09902	0	1	0	0	0	2	0	0	0	0	0	0
197	spontaneous breathing	attending	septic shock	calm	stupor	24	102	40	100	62	72	0	0	0	0	0	0	0	0	0	0	0	0	0	0	0	none/mild	0	4.89898	1	0	0	0	0	1	0	0	1	0	1	0
198	spontaneous breathing	attending	septic shock	calm	alert	29	102	28	112	69	100	0	0	0	0	0	0	0	0	0	0	0	definitely present	0	0	definitely present	none/mild	1	5.38516	0	1	0	0	0	2	0	0	0	0	0	0
199	weaning	attending	metabolic encephalopathy	restless	alert	19	105	40	94	83	95	0	0	0	0	0	0	0	0	0	0	0	0	0	0	0	none/mild	0	4.3589	1	0	0	0	0	1	0	1	0	0	0	0
200	spontaneous breathing	fellow	pneumonia	calm	alert	28	99	100	103	54	95	0	0	0	0	0	0	0	definitely present	0	definitely present	definitely present	definitely present	0	definitely present	0	moderate	1	5.2915	0	1	0	0	0	2	0	0	0	1	0	0
201	spontaneous breathing	fellow	cns malignancy	calm	stupor	26	91	33	107	49	96	0	definitely present	0	0	0	0	0	0	0	definitely present	definitely present	definitely present	0	definitely present	0	none/mild	0	5.09902	0	1	0	0	0	2	0	0	1	0	0	0
202	spontaneous breathing	fellow	septic shock	calm	lethargic	16	93	60	137	71	98	0	0	0	0	0	0	0	0	0	definitely present	definitely present	definitely present	0	0	0	none/mild	0	4	1	0	0	0	0	1	0	0	1	1	0	0
203	spontaneous breathing	attending	pneumonia	calm	alert	32	91	100	117	68	93	0	definitely present	0	0	0	0	0	0	0	0	0	0	0	0	0	moderate	1	5.65685	0	0	1	0	0	3	0	0	0	1	0	0
204	spontaneous breathing	attending	cns malignancy	calm	stupor	32	102	28	146	56	97	0	definitely present	0	0	0	definitely present	0	0	0	definitely present	0	0	0	0	definitely present	moderate	0	5.65685	0	0	1	0	0	3	0	0	1	0	0	0
205	spontaneous breathing	attending	hypercapic respiratory failure	restless	lethargic	25	106	26	140	71	98	0	definitely present	0	0	0	0	0	0	definitely present	definitely present	0	0	0	0	definitely present	moderate	1	5	0	1	0	0	0	2	0	1	1	0	0	0
206	spontaneous breathing	attending	thoracis malignancy	calm	alert	28	111	40	125	85	91	0	0	0	0	0	0	0	0	0	0	0	0	0	0	0	none/mild	0	5.2915	0	1	0	0	0	2	0	0	0	0	1	0
207	spontaneous breathing	attending	pneumonia	calm	alert	29	81	100	105	58	95	0	0	0	0	0	0	0	0	0	0	0	0	0	0	0	none/mild	1	5.38516	0	1	0	0	0	2	0	0	0	1	0	0
210	weaning	attending	ards	calm	stupor	22	123	50	157	77	97	0	0	definitely present	0	0	0	0	definitely present	definitely present	0	0	0	0	0	0	moderate	0	4.69042	1	0	0	0	0	1	0	0	1	1	0	0
212	spontaneous breathing	attending	pneumonia	calm	alert	40	121	100	137	80	94	0	0	0	0	0	0	0	0	0	0	0	0	0	0	0	none/mild	0	6.32456	0	0	0	0	1	5	0	0	0	1	0	0
214	spontaneous breathing	attending	stroke-ischemic or hemorrhagic	calm	alert	28	135	30	121	96	88	0	0	0	0	0	0	0	0	0	0	0	0	0	0	0	none/mild	1	5.2915	0	1	0	0	0	2	1	0	0	0	1	0
215	spontaneous breathing	fellow	stroke-ischemic or hemorrhagic	calm	alert	34	80	100	160	94	91	0	0	0	0	0	0	0	0	0	0	0	0	0	definitely present	0	none/mild	1	5.83095	0	0	1	0	0	3	0	0	0	1	1	1
218	nippv	attending	stroke-ischemic or hemorrhagic	calm	alert	32	94	100	133	102	87	0	0	0	definitely present	0	0	0	0	0	0	0	0	0	0	0	none/mild	1	5.65685	0	0	1	0	0	3	0	0	0	1	1	1
220	weaning	attending	intraabdominal infection	calm	alert	18	66	50	154	59	98	0	0	0	0	0	0	0	0	0	0	0	0	0	0	0	none/mild	1	4.24264	1	0	0	0	0	1	0	0	0	1	0	0
221	nippv	attending	stroke-ischemic or hemorrhagic	calm	alert	32	93	100	160	99	78	0	0	0	0	0	0	0	0	0	0	0	definitely present	0	0	0	none/mild	1	5.65685	0	0	1	0	0	3	0	0	0	1	1	1
222	spontaneous breathing	attending	thoracis malignancy	calm	stupor	8	73	50	82	60	89	0	definitely present	0	0	0	definitely present	0	definitely present	definitely present	definitely present	definitely present	definitely present	definitely present	0	definitely present	moderate	1	2.82843	1	0	0	0	0	1	0	0	1	1	1	1
223	spontaneous breathing	attending	renal failure	calm	alert	16	63	45	141	69	100	0	0	0	definitely present	0	0	0	definitely present	definitely present	0	definitely present	definitely present	0	0	0	none/mild	1	4	1	0	0	0	0	1	0	0	0	1	0	0
224	weaning	attending	metabolic encephalopathy	calm	lethargic	36	81	46	119	73	93	0	0	0	0	0	0	0	0	0	0	0	0	0	definitely present	0	none/mild	0	6	0	0	0	1	0	4	0	0	1	1	0	0
225	spontaneous breathing	attending	electrolyte and acid base disturbances	calm	alert	19	82	45	159	64	94	0	0	0	0	0	0	0	0	0	0	0	0	0	definitely present	0	none/mild	0	4.3589	1	0	0	0	0	1	0	0	0	1	0	0
226	weaning	attending	metabolic encephalopathy	calm	stupor	34	71	40	135	80	94	0	0	0	0	0	0	0	0	0	0	0	0	0	0	0	none/mild	0	5.83095	0	0	1	0	0	3	0	0	1	0	0	0
227	spontaneous breathing	attending	renal failure	calm	alert	20	76	45	127	62	100	0	0	0	0	0	definitely present	0	0	definitely present	definitely present	definitely present	definitely present	definitely present	0	0	moderate	1	4.47214	1	0	0	0	0	1	0	0	0	1	0	0
228	spontaneous breathing	attending	stroke-ischemic or hemorrhagic	calm	stupor	22	80	40	132	86	100	0	definitely present	0	0	0	0	0	definitely present	0	0	0	0	0	0	definitely present	none/mild	0	4.69042	1	0	0	0	0	1	0	0	1	0	0	0
229	spontaneous breathing	attending	pneumonia	calm	alert	33	123	21	109	66	92	0	0	0	definitely present	0	0	0	definitely present	0	0	0	0	0	0	0	moderate	0	5.74456	0	0	1	0	0	3	0	0	0	0	1	0
230	spontaneous breathing	attending	stroke-ischemic or hemorrhagic	calm	alert	36	121	40	108	73	99	0	definitely present	0	0	0	0	0	definitely present	0	definitely present	definitely present	definitely present	definitely present	definitely present	definitely present	moderate	0	6	0	0	0	1	0	4	0	0	0	0	0	0
231	spontaneous breathing	attending	stroke-ischemic or hemorrhagic	calm	alert	36	128	40	130	86	97	0	definitely present	0	0	0	0	0	definitely present	definitely present	0	definitely present	definitely present	0	0	0	severe	0	6	0	0	0	1	0	4	0	0	0	0	0	0
232	spontaneous breathing	attending	pneumonia	calm	alert	24	104	45	128	85	99	0	0	0	definitely present	0	0	0	0	0	0	definitely present	0	0	0	0	none/mild	0	4.89898	1	0	0	0	0	1	0	0	0	1	0	0
233	spontaneous breathing	attending	metabolic encephalopathy	calm	stupor	32	101	45	90	47	96	0	definitely present	0	definitely present	0	definitely present	0	definitely present	definitely present	0	definitely present	0	0	0	definitely present	moderate	1	5.65685	0	0	1	0	0	3	0	0	1	1	0	0
234	spontaneous breathing	attending	metabolic encephalopathy	calm	stupor	32	74	37	119	78	98	0	definitely present	0	0	0	0	0	definitely present	definitely present	definitely present	definitely present	definitely present	0	0	0	none/mild	1	5.65685	0	0	1	0	0	3	0	0	1	0	0	0
235	spontaneous breathing	attending	pneumonia	calm	alert	24	102	45	128	83	95	0	0	0	definitely present	0	0	0	0	0	0	0	0	0	0	0	none/mild	0	4.89898	1	0	0	0	0	1	0	0	0	1	0	0
236	spontaneous breathing	attending	stroke-ischemic or hemorrhagic	calm	alert	30	129	80	119	77	89	0	0	0	definitely present	0	0	0	0	0	definitely present	definitely present	definitely present	definitely present	definitely present	definitely present	moderate	0	5.47723	0	0	1	0	0	3	0	0	0	1	1	1
237	nippv	attending	pneumonia	restless	alert	44	140	96	129	70	100	0	definitely present	0	definitely present	0	definitely present	0	0	definitely present	0	0	definitely present	0	definitely present	0	severe	0	6.63325	0	0	0	0	1	5	1	1	0	1	0	0
240	spontaneous breathing	attending	liver failure, cirrhosis, hepatic encephalopathy	calm	lethargic	28	77	37	121	79	98	0	0	0	0	0	0	0	definitely present	0	0	0	0	0	definitely present	definitely present	none/mild	1	5.2915	0	1	0	0	0	2	0	0	1	0	0	0
241	spontaneous breathing	attending	metabolic encephalopathy	calm	alert	20	94	21	121	84	100	0	0	0	0	0	0	0	0	0	0	0	0	0	0	0	none/mild	0	4.47214	1	0	0	0	0	1	0	0	0	0	0	0
242	spontaneous breathing	attending	metabolic encephalopathy	calm	alert	24	73	21	110	71	100	0	definitely present	0	0	0	0	0	0	0	0	0	0	0	0	0	none/mild	0	4.89898	1	0	0	0	0	1	0	0	0	0	0	0
243	weaning	attending	pneumonia	calm	alert	22	98	40	112	58	99	0	0	0	definitely present	0	0	0	0	0	0	0	0	0	0	0	none/mild	0	4.69042	1	0	0	0	0	1	0	0	0	0	0	0
244	spontaneous breathing	attending	metabolic encephalopathy	calm	stupor	24	88	21	133	75	97	0	definitely present	0	definitely present	0	0	0	definitely present	0	definitely present	0	0	0	definitely present	0	none/mild	0	4.89898	1	0	0	0	0	1	0	0	1	0	0	0
245	spontaneous breathing	attending	thromboembolic disease	calm	alert	28	70	21	111	78	82	0	0	0	definitely present	0	0	0	0	0	0	0	0	0	0	0	none/mild	1	5.2915	0	1	0	0	0	2	0	0	0	0	1	0
248	spontaneous breathing	attending	thromboembolic disease	calm	alert	28	125	28	136	85	95	0	0	0	0	0	0	0	0	0	0	0	0	0	0	0	none/mild	0	5.2915	0	1	0	0	0	2	0	0	0	0	0	0
249	spontaneous breathing	attending	intraabdominal infection	calm	alert	33	112	33	93	69	95	0	0	0	0	0	0	0	0	0	0	0	0	0	0	0	none/mild	0	5.74456	0	0	1	0	0	3	0	0	0	0	0	0
250	spontaneous breathing	attending	pneumonia	calm	alert	26	84	35	98	67	99	0	definitely present	0	0	0	0	0	0	0	0	0	0	0	0	0	none/mild	1	5.09902	0	1	0	0	0	2	0	0	0	0	0	0
251	spontaneous breathing	attending	metabolic encephalopathy	restless	lethargic	36	106	21	166	112	98	0	0	0	0	0	0	0	0	0	0	0	0	0	0	0	none/mild	1	6	0	0	0	1	0	4	0	1	1	0	0	0
252	spontaneous breathing	attending	pneumonia	calm	lethargic	32	97	35	158	79	96	0	0	0	0	0	0	0	0	0	0	0	0	0	0	0	none/mild	0	5.65685	0	0	1	0	0	3	0	0	1	0	0	0
253	spontaneous breathing	attending	pneumonia	calm	alert	34	84	45	115	78	92	0	0	0	0	0	0	0	0	0	0	0	0	0	0	0	moderate	1	5.83095	0	0	1	0	0	3	0	0	0	1	1	1
254	before intubation	attending	thoracis malignancy	restless	alert	44	125	60	143	78	100	0	definitely present	definitely present	definitely present	0	definitely present	definitely present	definitely present	definitely present	definitely present	definitely present	definitely present	definitely present	definitely present	definitely present	severe	1	6.63325	0	0	0	0	1	5	0	1	0	1	0	0
256	spontaneous breathing	attending	renal failure	restless	alert	18	72	29	93	68	94	0	definitely present	0	0	0	0	0	0	0	0	0	0	0	0	definitely present	none/mild	0	4.24264	1	0	0	0	0	1	0	1	0	0	0	0
257	spontaneous breathing	attending	thoracis malignancy	calm	alert	38	123	100	157	93	100	definitely present	0	0	definitely present	0	definitely present	0	definitely present	definitely present	definitely present	definitely present	0	0	definitely present	definitely present	moderate	1	6.16441	0	0	0	1	0	4	0	0	0	1	0	0
259	spontaneous breathing	fellow	thromboembolic disease	calm	lethargic	9	81	21	136	69	93	0	0	0	0	0	0	0	definitely present	definitely present	definitely present	definitely present	definitely present	0	definitely present	0	none/mild	0	3	1	0	0	0	0	1	0	0	1	0	0	0
261	nippv	attending	pneumonia	restless	alert	21	114	60	143	83	100	0	0	0	0	0	0	0	definitely present	0	0	0	0	definitely present	0	0	none/mild	0	4.58258	1	0	0	0	0	1	0	1	0	1	0	0
263	before intubation	fellow	thoracis malignancy	restless	lethargic	35	73	94	160	70	100	definitely present	0	definitely present	definitely present	0	definitely present	0	definitely present	definitely present	definitely present	definitely present	definitely present	0	definitely present	definitely present	severe	0	5.91608	0	0	0	1	0	4	0	1	1	1	0	0
264	spontaneous breathing	attending	dka	calm	stupor	16	71	40	157	79	99	0	0	0	0	0	0	0	0	0	0	0	0	0	0	definitely present	none/mild	0	4	1	0	0	0	0	1	0	0	1	0	0	0
265	spontaneous breathing	attending	cns malignancy	restless	lethargic	26	75	28	107	97	100	0	0	0	0	0	0	0	0	0	0	0	0	0	definitely present	0	none/mild	0	5.09902	0	1	0	0	0	2	0	1	1	0	0	0
266	spontaneous breathing	fellow	pneumonia	calm	alert	28	110	46	144	71	96	0	0	0	0	0	definitely present	definitely present	definitely present	definitely present	definitely present	definitely present	definitely present	0	0	definitely present	none/mild	0	5.2915	0	1	0	0	0	2	0	0	0	1	0	0
267	spontaneous breathing	attending	cns malignancy	restless	lethargic	38	115	32	166	102	93	0	definitely present	0	0	0	0	0	definitely present	0	0	0	0	0	definitely present	0	moderate	0	6.16441	0	0	0	1	0	4	0	1	1	0	0	0
268	spontaneous breathing	attending	pneumonia	calm	alert	32	90	40	140	65	99	0	0	0	definitely present	0	0	0	definitely present	0	definitely present	0	0	0	0	0	moderate	0	5.65685	0	0	1	0	0	3	0	0	0	0	0	0
269	spontaneous breathing	attending	thoracis malignancy	calm	alert	39	100	60	149	72	94	0	0	definitely present	0	0	0	0	0	0	0	0	0	0	definitely present	definitely present	moderate	0	6.245	0	0	0	1	0	4	0	0	0	1	0	0
270	nippv	attending	pneumonia	calm	alert	28	73	100	94	53	93	0	definitely present	0	0	0	0	definitely present	definitely present	0	definitely present	0	0	0	definitely present	0	moderate	0	5.2915	0	1	0	0	0	2	0	0	0	1	0	0
271	spontaneous breathing	attending	stroke-ischemic or hemorrhagic	calm	alert	19	71	28	142	79	99	0	0	0	0	0	0	0	0	0	0	0	0	0	0	0	none/mild	1	4.3589	1	0	0	0	0	1	0	0	0	0	0	0
272	spontaneous breathing	attending	gi bleed	calm	stupor	14	121	28	129	83	96	0	0	0	0	0	0	0	0	0	0	0	0	0	0	definitely present	none/mild	0	3.74166	1	0	0	0	0	1	0	0	1	0	0	0
274	spontaneous breathing	attending	pneumonia	calm	alert	36	70	30	135	85	94	0	definitely present	0	definitely present	0	0	0	definitely present	0	0	definitely present	0	0	0	0	moderate	0	6	0	0	0	1	0	4	0	0	0	0	0	0
275	spontaneous breathing	attending	pneumonia	calm	alert	34	114	28	115	63	93	0	0	0	0	0	0	0	0	0	0	0	0	definitely present	0	0	none/mild	0	5.83095	0	0	1	0	0	3	0	0	0	0	0	0
276	before intubation	attending	thoracis malignancy	calm	alert	44	117	100	103	67	97	0	0	0	definitely present	0	0	definitely present	definitely present	definitely present	definitely present	definitely present	definitely present	definitely present	definitely present	definitely present	severe	0	6.63325	0	0	0	0	1	5	0	0	0	1	0	0
277	spontaneous breathing	attending	metabolic encephalopathy	agitated	alert	24	108	28	168	78	96	0	definitely present	0	definitely present	0	0	0	definitely present	0	0	0	0	0	0	0	none/mild	0	4.89898	1	0	0	0	0	1	0	1	0	0	0	0
278	spontaneous breathing	attending	pneumonia	restless	alert	32	94	28	163	88	90	0	0	0	0	0	0	0	definitely present	0	0	0	0	definitely present	0	0	none/mild	0	5.65685	0	0	1	0	0	3	0	1	0	0	1	0
279	spontaneous breathing	attending	pneumonia	calm	alert	25	71	28	138	101	99	0	0	0	0	0	0	0	0	0	0	0	0	0	0	0	none/mild	0	5	0	1	0	0	0	2	0	0	0	0	0	0
280	spontaneous breathing	fellow	pneumonia	calm	alert	22	62	39	137	82	96	0	0	0	0	0	0	0	definitely present	0	0	definitely present	definitely present	0	0	0	none/mild	0	4.69042	1	0	0	0	0	1	0	0	0	0	0	0
281	before intubation	fellow	metabolic encephalopathy	restless	lethargic	29	80	39	160	66	97	0	definitely present	0	definitely present	0	definitely present	0	definitely present	definitely present	definitely present	definitely present	definitely present	0	definitely present	definitely present	severe	0	5.38516	0	1	0	0	0	2	0	1	1	0	0	0
282	spontaneous breathing	fellow	pneumonia	calm	alert	36	107	27	112	64	95	0	0	0	0	0	0	0	definitely present	0	definitely present	definitely present	definitely present	0	definitely present	0	none/mild	0	6	0	0	0	1	0	4	0	0	0	0	0	0
283	spontaneous breathing	fellow	metabolic encephalopathy	restless	lethargic	30	115	27	194	86	97	0	0	0	0	0	0	0	0	0	0	0	0	0	definitely present	0	none/mild	0	5.47723	0	0	1	0	0	3	0	1	1	0	0	0
284	spontaneous breathing	attending	thoracis malignancy	calm	alert	26	87	60	102	61	98	0	0	0	0	0	0	0	0	0	0	0	0	0	0	0	none/mild	0	5.09902	0	1	0	0	0	2	0	0	0	1	0	0
285	spontaneous breathing	attending	pneumonia	restless	alert	26	104	28	133	76	94	0	0	0	0	0	0	0	0	0	definitely present	0	0	definitely present	0	0	none/mild	0	5.09902	0	1	0	0	0	2	0	1	0	0	0	0
286	spontaneous breathing	fellow	pneumonia	calm	alert	28	84	27	133	68	99	0	0	0	0	0	0	0	definitely present	0	definitely present	definitely present	definitely present	definitely present	definitely present	0	none/mild	0	5.2915	0	1	0	0	0	2	0	0	0	0	0	0
287	spontaneous breathing	attending	pneumonia	calm	lethargic	46	103	30	120	79	100	0	definitely present	0	definitely present	0	0	0	definitely present	definitely present	definitely present	0	0	0	0	0	moderate	0	6.78233	0	0	0	0	1	5	0	0	1	0	0	0
289	spontaneous breathing	attending	thoracis malignancy	calm	alert	34	102	25	115	55	99	0	0	0	0	0	0	definitely present	definitely present	0	definitely present	0	0	0	0	0	none/mild	0	5.83095	0	0	1	0	0	3	0	0	0	0	0	0
290	spontaneous breathing	attending	pneumonia	calm	lethargic	28	77	51	152	59	94	0	definitely present	0	definitely present	0	0	0	definitely present	0	0	definitely present	0	0	0	0	moderate	0	5.2915	0	1	0	0	0	2	0	0	1	1	0	0
291	spontaneous breathing	attending	others	calm	alert	21	107	33	124	70	93	0	definitely present	0	definitely present	0	0	0	definitely present	0	0	0	0	0	0	0	moderate	1	4.58258	1	0	0	0	0	1	0	0	0	0	0	0
292	spontaneous breathing	attending	pneumonia	calm	alert	37	82	86	176	84	98	0	0	0	0	0	0	0	0	0	0	0	0	0	0	0	none/mild	1	6.08276	0	0	0	1	0	4	0	0	0	1	0	0
294	before intubation	fellow	thoracis malignancy	restless	stupor	28	90	40	150	80	100	0	definitely present	0	definitely present	0	definitely present	0	definitely present	definitely present	definitely present	definitely present	definitely present	0	definitely present	definitely present	severe	0	5.2915	0	1	0	0	0	2	0	1	1	0	0	0
296	spontaneous breathing	attending	metabolic encephalopathy	calm	alert	24	66	66	181	74	100	0	0	0	0	0	0	0	0	0	0	0	0	0	definitely present	0	none/mild	0	4.89898	1	0	0	0	0	1	0	0	0	1	0	0
297	nippv	attending	pneumonia	calm	alert	31	105	100	115	81	98	0	0	0	0	0	0	0	0	0	0	0	0	0	0	0	none/mild	1	5.56776	0	0	1	0	0	3	0	0	0	1	0	0
299	spontaneous breathing	attending	metabolic encephalopathy	calm	comatose	38	90	100	141	65	93	0	definitely present	0	definitely present	0	0	0	definitely present	definitely present	definitely present	0	definitely present	0	definitely present	definitely present	severe	0	6.16441	0	0	0	1	0	4	0	0	1	1	0	0
300	spontaneous breathing	attending	pneumonia	calm	alert	25	120	32	134	72	94	0	0	0	0	0	0	0	definitely present	0	0	0	0	0	0	0	none/mild	1	5	0	1	0	0	0	2	0	0	0	0	0	0
302	spontaneous breathing	attending	renal failure	restless	lethargic	24	97	28	171	99	95	0	0	0	0	0	0	0	0	0	0	0	0	0	0	0	none/mild	1	4.89898	1	0	0	0	0	1	0	1	1	0	0	0
303	before intubation	attending	stroke-ischemic or hemorrhagic	calm	comatose	41	121	40	128	63	98	0	definitely present	0	definitely present	0	definitely present	0	0	0	0	0	0	0	0	definitely present	severe	0	6.40312	0	0	0	0	1	5	0	0	1	0	0	0
304	spontaneous breathing	attending	others	calm	alert	28	109	21	169	97	99	0	definitely present	0	definitely present	0	definitely present	0	0	definitely present	definitely present	0	0	0	definitely present	0	moderate	0	5.2915	0	1	0	0	0	2	0	0	0	0	0	0
305	spontaneous breathing	attending	thoracis malignancy	calm	alert	32	103	28	133	77	100	0	0	0	0	0	0	0	definitely present	0	0	definitely present	0	0	0	0	none/mild	1	5.65685	0	0	1	0	0	3	0	0	0	0	0	0
306	spontaneous breathing	attending	pneumonia	calm	alert	32	91	40	134	92	95	0	0	0	0	0	0	0	0	0	0	0	0	0	0	0	none/mild	1	5.65685	0	0	1	0	0	3	0	0	0	0	0	0
307	spontaneous breathing	attending	pneumonia	calm	alert	40	97	40	131	94	98	0	0	definitely present	definitely present	0	0	0	0	0	definitely present	0	0	0	0	0	none/mild	0	6.32456	0	0	0	0	1	5	0	0	0	0	0	0
309	spontaneous breathing	attending	cardiogenic pulmonary edema	calm	alert	34	98	100	169	84	99	0	0	0	0	0	0	definitely present	definitely present	0	definitely present	definitely present	definitely present	definitely present	definitely present	definitely present	moderate	1	5.83095	0	0	1	0	0	3	0	0	0	1	0	0
310	spontaneous breathing	attending	cardiogenic pulmonary edema	calm	alert	36	90	100	132	59	100	0	0	0	0	0	0	0	definitely present	0	definitely present	definitely present	definitely present	0	definitely present	0	none/mild	1	6	0	0	0	1	0	4	0	0	0	1	0	0
311	spontaneous breathing	attending	intraabdominal infection	calm	alert	20	108	21	109	79	91	0	definitely present	0	definitely present	0	0	0	0	0	0	definitely present	definitely present	0	0	0	none/mild	0	4.47214	1	0	0	0	0	1	0	0	0	0	1	0
312	spontaneous breathing	attending	ards	calm	alert	22	97	80	117	56	98	0	0	0	0	0	0	0	0	0	0	0	0	0	0	0	none/mild	1	4.69042	1	0	0	0	0	1	0	0	0	1	0	0
313	spontaneous breathing	attending	intraabdominal infection	calm	alert	44	94	26	101	76	99	0	0	0	definitely present	0	definitely present	0	0	0	definitely present	definitely present	definitely present	0	0	0	moderate	0	6.63325	0	0	0	0	1	5	0	0	0	0	0	0
314	spontaneous breathing	fellow	pneumonia	calm	alert	22	53	40	138	72	98	0	0	0	0	0	0	0	0	0	0	0	0	0	0	0	none/mild	0	4.69042	1	0	0	0	0	1	0	0	0	0	0	0
315	spontaneous breathing	attending	septic shock	calm	alert	18	102	21	106	66	96	definitely present	0	0	definitely present	0	0	0	definitely present	definitely present	definitely present	definitely present	definitely present	definitely present	0	0	none/mild	0	4.24264	1	0	0	0	0	1	0	0	0	0	0	0
316	spontaneous breathing	attending	cardiogenic pulmonary edema	calm	alert	19	94	40	129	55	94	definitely present	0	0	0	0	0	0	0	0	0	0	0	0	0	0	none/mild	1	4.3589	1	0	0	0	0	1	0	0	0	0	0	0
317	spontaneous breathing	attending	pneumonia	calm	alert	36	93	21	94	69	93	0	0	0	definitely present	0	0	0	0	0	0	0	0	0	0	0	moderate	1	6	0	0	0	1	0	4	0	0	0	0	0	0
318	spontaneous breathing	attending	septic shock	calm	alert	28	89	26	98	58	99	0	0	0	0	0	0	0	0	0	0	definitely present	definitely present	0	0	0	none/mild	0	5.2915	0	1	0	0	0	2	0	0	0	0	0	0
319	spontaneous breathing	attending	intraabdominal infection	calm	alert	20	98	21	102	60	96	0	0	0	definitely present	0	0	0	0	0	0	definitely present	definitely present	0	0	0	none/mild	0	4.47214	1	0	0	0	0	1	0	0	0	0	0	0
320	spontaneous breathing	attending	cardiogenic pulmonary edema	calm	alert	31	98	40	153	66	97	0	0	0	0	0	0	0	definitely present	0	0	definitely present	definitely present	0	definitely present	definitely present	moderate	1	5.56776	0	0	1	0	0	3	0	0	0	0	0	0
321	spontaneous breathing	attending	pneumonia	calm	lethargic	23	62	28	136	50	99	0	0	0	0	0	0	0	definitely present	0	0	0	0	0	0	0	none/mild	1	4.79583	1	0	0	0	0	1	0	0	1	0	0	0
322	spontaneous breathing	attending	liver failure, cirrhosis, hepatic encephalopathy	calm	lethargic	25	83	25	188	106	100	0	0	0	definitely present	0	0	0	definitely present	0	0	0	0	0	0	0	none/mild	0	5	0	1	0	0	0	2	0	0	1	0	0	0
323	spontaneous breathing	attending	pancreatitis	calm	lethargic	30	107	28	147	87	96	0	0	definitely present	0	0	0	0	0	0	0	0	0	0	0	0	moderate	0	5.47723	0	0	1	0	0	3	0	0	1	0	0	0
324	spontaneous breathing	attending	septic shock	calm	alert	28	83	26	95	63	99	0	0	0	definitely present	0	0	0	definitely present	0	definitely present	definitely present	0	0	0	0	none/mild	0	5.2915	0	1	0	0	0	2	0	0	0	0	0	0
325	spontaneous breathing	attending	cardiogenic pulmonary edema	calm	alert	24	94	40	149	68	98	0	0	0	0	0	0	0	0	0	definitely present	0	definitely present	0	0	0	none/mild	1	4.89898	1	0	0	0	0	1	0	0	0	0	0	0
326	spontaneous breathing	attending	thoracis malignancy	calm	alert	30	115	36	164	66	95	0	definitely present	0	definitely present	0	0	0	0	0	0	0	0	0	0	0	none/mild	0	5.47723	0	0	1	0	0	3	0	0	0	0	0	0
327	spontaneous breathing	attending	ards	calm	alert	34	86	80	119	68	99	0	0	0	0	0	0	0	definitely present	definitely present	definitely present	definitely present	definitely present	definitely present	definitely present	0	moderate	1	5.83095	0	0	1	0	0	3	0	0	0	1	0	0
328	spontaneous breathing	attending	pneumonia	calm	alert	64	111	35	119	69	98	definitely present	0	0	definitely present	0	0	0	definitely present	definitely present	definitely present	definitely present	definitely present	definitely present	0	0	moderate	0	8	0	0	0	0	1	5	0	0	0	0	0	0
330	spontaneous breathing	attending	septic shock	calm	lethargic	29	138	33	81	52	95	definitely present	definitely present	0	definitely present	0	0	0	definitely present	definitely present	definitely present	definitely present	definitely present	definitely present	0	0	moderate	0	5.38516	0	1	0	0	0	2	1	0	1	0	0	0
331	spontaneous breathing	attending	pneumonia	calm	alert	22	99	27	99	46	100	definitely present	0	0	0	0	0	0	0	0	definitely present	definitely present	definitely present	0	0	0	none/mild	1	4.69042	1	0	0	0	0	1	0	0	0	0	0	0
332	spontaneous breathing	attending	pneumonia	calm	alert	26	79	40	93	56	98	definitely present	0	0	definitely present	0	0	0	0	0	0	0	0	0	0	0	none/mild	1	5.09902	0	1	0	0	0	2	0	0	0	0	0	0
333	spontaneous breathing	attending	pneumonia	calm	alert	24	85	27	128	58	100	definitely present	0	0	0	0	0	0	0	0	0	0	0	0	0	0	none/mild	1	4.89898	1	0	0	0	0	1	0	0	0	0	0	0
334	spontaneous breathing	attending	pneumonia	calm	alert	24	124	30	112	80	96	definitely present	0	0	0	0	0	0	0	0	0	0	0	0	0	0	none/mild	1	4.89898	1	0	0	0	0	1	0	0	0	0	0	0
335	spontaneous breathing	attending	pneumonia	calm	alert	18	90	27	98	51	97	0	0	0	0	0	0	0	0	0	0	0	0	0	0	0	none/mild	1	4.24264	1	0	0	0	0	1	0	0	0	0	0	0
336	spontaneous breathing	attending	pneumonia	calm	alert	28	131	30	114	53	94	definitely present	0	0	definitely present	0	0	0	definitely present	definitely present	definitely present	definitely present	definitely present	0	0	0	moderate	1	5.2915	0	1	0	0	0	2	1	0	0	0	0	0
337	spontaneous breathing	attending	septic shock	calm	alert	18	120	27	109	47	98	definitely present	0	0	0	0	0	0	0	0	definitely present	definitely present	definitely present	0	0	0	none/mild	0	4.24264	1	0	0	0	0	1	0	0	0	0	0	0
338	nippv	attending	obstructive lung disease	calm	alert	16	104	48	130	91	98	definitely present	definitely present	0	0	0	0	0	definitely present	definitely present	definitely present	definitely present	definitely present	definitely present	0	0	none/mild	0	4	1	0	0	0	0	1	0	0	0	1	0	0
339	before intubation	fellow	pneumonia	calm	alert	48	79	60	133	87	90	definitely present	0	definitely present	definitely present	0	0	0	definitely present	0	definitely present	definitely present	definitely present	0	definitely present	0	severe	0	6.9282	0	0	0	0	1	5	0	0	0	1	1	1
340	spontaneous breathing	attending	pneumonia	calm	lethargic	36	109	60	107	64	95	0	0	0	definitely present	0	0	0	definitely present	definitely present	0	0	definitely present	0	definitely present	0	moderate	1	6	0	0	0	1	0	4	0	0	1	1	0	0
341	spontaneous breathing	attending	pneumonia	calm	alert	26	73	35	114	74	94	0	0	0	0	0	0	0	0	0	0	0	0	0	0	0	none/mild	0	5.09902	0	1	0	0	0	2	0	0	0	0	0	0
342	spontaneous breathing	fellow	liver failure, cirrhosis, hepatic encephalopathy	calm	alert	33	110	40	78	45	98	0	definitely present	definitely present	definitely present	0	definitely present	0	definitely present	0	definitely present	definitely present	definitely present	definitely present	definitely present	definitely present	severe	0	5.74456	0	0	1	0	0	3	0	0	0	0	0	0
344	spontaneous breathing	attending	obstructive lung disease	calm	alert	21	89	28	136	69	92	0	0	0	definitely present	0	0	0	0	0	0	0	0	0	0	0	none/mild	0	4.58258	1	0	0	0	0	1	0	0	0	0	1	0
345	spontaneous breathing	attending	pneumonia	calm	alert	29	60	66	140	52	95	0	0	0	0	0	0	0	definitely present	0	0	0	0	0	0	definitely present	moderate	1	5.38516	0	1	0	0	0	2	0	0	0	1	0	0
346	spontaneous breathing	attending	pneumonia	calm	lethargic	27	60	60	145	56	96	0	0	0	0	0	0	0	definitely present	0	0	0	0	0	0	0	none/mild	1	5.19615	0	1	0	0	0	2	0	0	1	1	0	0
347	spontaneous breathing	fellow	pneumonia	calm	lethargic	21	60	60	138	63	98	0	0	0	0	0	0	0	definitely present	0	0	definitely present	definitely present	0	0	0	none/mild	1	4.58258	1	0	0	0	0	1	0	0	1	1	0	0
348	spontaneous breathing	fellow	metabolic encephalopathy	calm	alert	55	130	100	155	82	81	0	0	0	definitely present	0	0	0	definitely present	0	definitely present	definitely present	definitely present	0	definitely present	0	moderate	0	7.4162	0	0	0	0	1	5	1	0	0	1	1	1
350	spontaneous breathing	fellow	pneumonia	calm	lethargic	24	60	33	143	66	97	0	0	0	0	0	0	0	definitely present	0	0	0	0	0	0	0	none/mild	1	4.89898	1	0	0	0	0	1	0	0	1	0	0	0
351	spontaneous breathing	fellow	pancreatitis	calm	alert	29	112	30	135	88	95	0	0	0	definitely present	0	0	0	definitely present	0	definitely present	0	0	0	definitely present	definitely present	none/mild	0	5.38516	0	1	0	0	0	2	0	0	0	0	0	0
352	spontaneous breathing	attending	liver failure, cirrhosis, hepatic encephalopathy	calm	lethargic	24	82	21	142	94	94	0	0	0	0	0	0	0	definitely present	0	0	0	0	0	0	definitely present	none/mild	0	4.89898	1	0	0	0	0	1	0	0	1	0	0	0
353	spontaneous breathing	attending	metabolic encephalopathy	calm	comatose	26	85	100	102	46	94	0	0	0	0	0	0	0	definitely present	0	0	0	0	0	0	0	none/mild	1	5.09902	0	1	0	0	0	2	0	0	1	1	0	0
354	spontaneous breathing	attending	pneumonia	calm	alert	27	80	30	92	54	96	0	definitely present	0	definitely present	0	0	0	definitely present	0	0	0	0	0	0	0	none/mild	0	5.19615	0	1	0	0	0	2	0	0	0	0	0	0
355	spontaneous breathing	attending	metabolic encephalopathy	calm	alert	24	84	33	133	64	100	0	0	0	0	0	0	0	0	0	0	0	0	0	0	0	none/mild	0	4.89898	1	0	0	0	0	1	0	0	0	0	0	0
356	spontaneous breathing	attending	pneumonia	calm	alert	36	88	40	83	49	93	0	definitely present	0	0	0	0	0	0	0	0	definitely present	definitely present	0	0	0	moderate	0	6	0	0	0	1	0	4	0	0	0	0	0	0
357	spontaneous breathing	fellow	pneumonia	calm	alert	38	142	40	120	103	94	0	0	0	definitely present	0	0	0	definitely present	0	0	0	0	0	definitely present	0	moderate	1	6.16441	0	0	0	1	0	4	1	0	0	0	0	0
358	before intubation	fellow	pneumonia	restless	alert	41	132	22	160	80	89	0	definitely present	definitely present	definitely present	0	definitely present	0	definitely present	definitely present	definitely present	definitely present	definitely present	0	definitely present	0	severe	0	6.40312	0	0	0	0	1	5	1	1	0	0	1	0
359	spontaneous breathing	attending	pneumonia	calm	lethargic	10	90	40	142	85	100	0	0	0	0	0	0	0	definitely present	0	0	0	0	0	0	definitely present	none/mild	0	3.16228	1	0	0	0	0	1	0	0	1	0	0	0
360	spontaneous breathing	attending	pneumonia	calm	alert	26	84	33	145	78	93	0	0	0	0	0	0	0	0	0	0	0	0	0	0	0	none/mild	0	5.09902	0	1	0	0	0	2	0	0	0	0	0	0
361	spontaneous breathing	fellow	cardiogenic pulmonary edema	calm	alert	24	74	30	147	79	96	0	0	0	0	0	0	0	0	0	0	0	0	0	0	0	none/mild	1	4.89898	1	0	0	0	0	1	0	0	0	0	0	0
362	spontaneous breathing	attending	septic shock	calm	alert	16	84	27	165	75	100	0	definitely present	0	definitely present	0	0	0	definitely present	0	0	0	0	0	0	0	none/mild	0	4	1	0	0	0	0	1	0	0	0	0	0	0
363	spontaneous breathing	attending	cns malignancy	calm	alert	24	103	50	110	58	95	0	0	0	0	0	0	0	0	0	0	0	0	0	0	0	none/mild	0	4.89898	1	0	0	0	0	1	0	0	0	1	0	0
364	spontaneous breathing	attending	pneumonia	calm	alert	36	104	30	187	86	81	0	0	0	0	0	0	0	0	0	0	0	0	0	0	0	none/mild	0	6	0	0	0	1	0	4	0	0	0	0	1	0
365	spontaneous breathing	attending	thoracis malignancy	calm	alert	24	87	40	183	97	90	0	0	0	definitely present	0	0	0	0	definitely present	definitely present	0	0	0	0	0	moderate	0	4.89898	1	0	0	0	0	1	0	0	0	0	1	0
366	spontaneous breathing	attending	pneumonia	calm	alert	36	117	30	164	75	90	0	0	0	0	0	0	0	0	0	0	0	0	0	0	0	moderate	0	6	0	0	0	1	0	4	0	0	0	0	1	0
368	spontaneous breathing	attending	cns malignancy	calm	alert	24	81	28	123	72	97	0	0	definitely present	0	0	0	0	0	0	0	0	0	0	0	0	none/mild	0	4.89898	1	0	0	0	0	1	0	0	0	0	0	0
369	spontaneous breathing	attending	septic shock	calm	alert	24	88	30	152	65	100	0	0	0	definitely present	0	definitely present	0	0	0	definitely present	0	definitely present	0	0	0	moderate	0	4.89898	1	0	0	0	0	1	0	0	0	0	0	0
370	before intubation	fellow	pneumonia	restless	lethargic	45	120	40	170	69	90	0	0	0	definitely present	0	0	0	definitely present	0	definitely present	definitely present	definitely present	0	definitely present	definitely present	moderate	0	6.7082	0	0	0	0	1	5	0	1	1	0	1	0
371	before intubation	fellow	pneumonia	restless	lethargic	54	150	100	180	100	98	0	0	definitely present	definitely present	0	0	0	definitely present	definitely present	definitely present	definitely present	definitely present	0	definitely present	0	severe	0	7.34847	0	0	0	0	1	5	1	1	1	1	0	0
372	before intubation	fellow	ards	calm	alert	36	112	100	148	80	94	0	0	definitely present	definitely present	0	0	0	definitely present	definitely present	definitely present	definitely present	definitely present	0	definitely present	0	severe	0	6	0	0	0	1	0	4	0	0	0	1	0	0
373	spontaneous breathing	attending	intraabdominal infection	calm	alert	34	128	38	88	55	96	0	0	0	definitely present	0	0	0	0	0	0	0	0	0	0	0	moderate	0	5.83095	0	0	1	0	0	3	0	0	0	0	0	0
374	spontaneous breathing	attending	pneumonia	calm	alert	40	95	30	156	86	96	0	0	0	0	0	0	0	definitely present	0	0	0	0	0	0	0	moderate	0	6.32456	0	0	0	0	1	5	0	0	0	0	0	0
375	spontaneous breathing	attending	thoracis malignancy	calm	alert	14	95	39	131	51	97	0	definitely present	0	definitely present	0	0	0	definitely present	0	definitely present	definitely present	definitely present	0	0	0	moderate	1	3.74166	1	0	0	0	0	1	0	0	0	0	0	0
376	spontaneous breathing	attending	thoracis malignancy	calm	stupor	28	100	35	85	81	100	0	0	0	0	0	definitely present	0	definitely present	definitely present	definitely present	definitely present	definitely present	0	definitely present	definitely present	moderate	1	5.2915	0	1	0	0	0	2	0	0	1	0	0	0
377	spontaneous breathing	attending	intraabdominal infection	calm	alert	30	106	28	101	68	98	0	0	0	0	0	0	0	definitely present	0	0	0	0	0	definitely present	0	none/mild	0	5.47723	0	0	1	0	0	3	0	0	0	0	0	0
378	spontaneous breathing	attending	intraabdominal infection	calm	alert	36	97	30	102	68	96	0	0	0	definitely present	0	0	0	definitely present	0	definitely present	definitely present	0	0	definitely present	0	moderate	0	6	0	0	0	1	0	4	0	0	0	0	0	0
379	spontaneous breathing	attending	pneumonia	restless	alert	46	89	60	148	82	95	0	0	0	0	0	0	0	0	0	0	0	0	0	definitely present	0	severe	0	6.78233	0	0	0	0	1	5	0	1	0	1	0	0
380	spontaneous breathing	attending	pneumonia	calm	alert	48	102	100	166	46	92	0	0	0	definitely present	0	0	0	0	0	0	0	0	0	0	0	moderate	0	6.9282	0	0	0	0	1	5	0	0	0	1	1	1
381	spontaneous breathing	attending	ards	calm	alert	16	50	36	147	78	97	0	0	0	0	0	0	0	0	0	definitely present	definitely present	definitely present	0	0	0	none/mild	0	4	1	0	0	0	0	1	0	0	0	0	0	0
382	spontaneous breathing	attending	pneumonia	calm	alert	36	68	100	119	71	100	0	definitely present	0	definitely present	0	0	0	0	definitely present	definitely present	definitely present	definitely present	0	0	0	moderate	0	6	0	0	0	1	0	4	0	0	0	1	0	0
383	spontaneous breathing	attending	thoracis malignancy	calm	lethargic	20	100	30	120	82	94	0	0	0	definitely present	0	0	0	definitely present	0	0	definitely present	0	0	0	0	none/mild	0	4.47214	1	0	0	0	0	1	0	0	1	0	0	0
384	spontaneous breathing	attending	pneumonia	calm	lethargic	36	85	100	108	64	100	0	definitely present	0	definitely present	0	0	0	definitely present	0	0	0	0	0	definitely present	0	moderate	0	6	0	0	0	1	0	4	0	0	1	1	0	0
385	spontaneous breathing	attending	septic shock	calm	alert	26	86	30	152	80	99	0	0	0	0	0	0	definitely present	definitely present	0	definitely present	0	0	0	0	0	moderate	0	5.09902	0	1	0	0	0	2	0	0	0	0	0	0
386	spontaneous breathing	attending	thoracis malignancy	calm	alert	20	111	30	139	93	94	0	definitely present	0	definitely present	0	0	0	0	0	definitely present	definitely present	definitely present	0	0	0	moderate	0	4.47214	1	0	0	0	0	1	0	0	0	0	0	0
387	spontaneous breathing	attending	pneumonia	calm	alert	48	88	100	90	54	95	0	0	definitely present	definitely present	0	0	0	0	0	0	0	0	0	definitely present	0	moderate	0	6.9282	0	0	0	0	1	5	0	0	0	1	0	0
388	spontaneous breathing	attending	pneumonia	calm	alert	32	112	50	192	85	94	0	0	0	definitely present	0	0	0	definitely present	0	0	0	0	0	0	0	none/mild	0	5.65685	0	0	1	0	0	3	0	0	0	1	0	0
389	spontaneous breathing	attending	cardiogenic pulmonary edema	calm	alert	28	92	21	133	96	88	0	0	0	0	0	0	0	0	definitely present	definitely present	0	0	0	0	0	moderate	1	5.2915	0	1	0	0	0	2	0	0	0	0	1	0
390	spontaneous breathing	fellow	pneumonia	calm	alert	21	98	100	114	65	98	0	0	0	definitely present	0	0	0	0	0	0	definitely present	definitely present	0	0	0	moderate	1	4.58258	1	0	0	0	0	1	0	0	0	1	0	0
391	spontaneous breathing	fellow	septic shock	calm	alert	31	95	27	152	77	100	0	definitely present	0	definitely present	0	definitely present	definitely present	definitely present	definitely present	0	definitely present	definitely present	0	0	definitely present	moderate	0	5.56776	0	0	1	0	0	3	0	0	0	0	0	0
392	spontaneous breathing	fellow	cardiogenic pulmonary edema	calm	alert	32	113	33	140	83	98	0	0	0	0	0	0	0	0	0	0	definitely present	definitely present	0	0	0	none/mild	1	5.65685	0	0	1	0	0	3	0	0	0	0	0	0
393	spontaneous breathing	fellow	pneumonia	calm	lethargic	35	100	100	94	54	91	0	0	0	definitely present	0	0	0	0	0	0	definitely present	definitely present	0	0	0	moderate	0	5.91608	0	0	0	1	0	4	0	0	1	1	1	1
394	before intubation	fellow	ards	calm	alert	50	120	100	140	70	90	definitely present	0	definitely present	definitely present	0	0	0	definitely present	definitely present	definitely present	definitely present	definitely present	0	definitely present	0	severe	0	7.07107	0	0	0	0	1	5	0	0	0	1	1	1
395	spontaneous breathing	attending	metabolic encephalopathy	restless	lethargic	14	90	94	140	60	100	0	0	0	0	0	0	0	0	0	0	0	0	definitely present	0	definitely present	none/mild	0	3.74166	1	0	0	0	0	1	0	1	1	1	0	0
396	spontaneous breathing	attending	pancreatitis	calm	alert	28	109	30	149	86	92	0	definitely present	0	0	0	0	0	0	0	0	0	0	0	0	0	none/mild	0	5.2915	0	1	0	0	0	2	0	0	0	0	1	0
397	nippv	attending	obstructive lung disease	calm	alert	35	114	40	140	68	98	0	0	0	definitely present	0	definitely present	0	definitely present	0	definitely present	0	definitely present	0	0	0	severe	0	5.91608	0	0	0	1	0	4	0	0	0	0	0	0
398	spontaneous breathing	attending	others	restless	alert	36	133	39	203	95	94	0	definitely present	definitely present	definitely present	0	0	0	definitely present	definitely present	definitely present	0	0	definitely present	definitely present	0	moderate	0	6	0	0	0	1	0	4	1	1	0	0	0	0
399	spontaneous breathing	attending	thoracis malignancy	calm	alert	40	127	33	119	75	98	0	0	0	definitely present	0	0	0	definitely present	definitely present	definitely present	definitely present	definitely present	0	definitely present	0	moderate	1	6.32456	0	0	0	0	1	5	0	0	0	0	0	0
400	spontaneous breathing	attending	obstructive lung disease	calm	alert	28	100	27	132	61	99	0	definitely present	0	0	0	0	0	definitely present	definitely present	definitely present	definitely present	definitely present	0	0	0	none/mild	0	5.2915	0	1	0	0	0	2	0	0	0	0	0	0
401	weaning	fellow	pancreatitis	calm	alert	20	105	40	140	70	97	0	0	0	0	0	0	0	0	0	0	0	0	0	0	0	none/mild	0	4.47214	1	0	0	0	0	1	0	0	0	0	0	0
402	spontaneous breathing	fellow	pancreatitis	calm	alert	36	102	33	165	86	98	0	0	0	0	0	0	0	0	0	0	0	0	0	0	0	moderate	0	6	0	0	0	1	0	4	0	0	0	0	0	0
403	weaning	fellow	obstructive lung disease	calm	alert	20	103	40	128	79	90	0	0	0	0	0	0	0	0	definitely present	0	definitely present	definitely present	0	0	0	moderate	0	4.47214	1	0	0	0	0	1	0	0	0	0	1	0
404	spontaneous breathing	fellow	ards	calm	alert	26	116	40	145	60	90	0	0	0	0	0	0	0	0	0	0	definitely present	definitely present	0	0	definitely present	moderate	0	5.09902	0	1	0	0	0	2	0	0	0	0	1	0
405	spontaneous breathing	attending	ards	calm	alert	32	106	60	147	64	82	0	0	0	definitely present	0	0	0	definitely present	definitely present	0	0	0	definitely present	definitely present	definitely present	none/mild	0	5.65685	0	0	1	0	0	3	0	0	0	1	1	1
406	spontaneous breathing	attending	pancreatitis	calm	alert	48	121	36	189	89	94	0	definitely present	definitely present	definitely present	0	0	0	0	0	definitely present	0	0	0	definitely present	0	moderate	0	6.9282	0	0	0	0	1	5	0	0	0	0	0	0
407	spontaneous breathing	attending	obstructive lung disease	calm	alert	20	110	28	134	91	89	0	0	0	0	0	0	0	definitely present	0	0	0	0	0	0	0	none/mild	0	4.47214	1	0	0	0	0	1	0	0	0	0	1	0
408	spontaneous breathing	attending	pneumonia	calm	alert	32	88	36	163	78	93	0	definitely present	0	definitely present	0	0	0	0	0	definitely present	0	definitely present	0	0	0	none/mild	0	5.65685	0	0	1	0	0	3	0	0	0	0	0	0
409	spontaneous breathing	attending	hypercapic respiratory failure	calm	alert	24	78	39	143	74	97	0	0	0	0	0	0	0	definitely present	0	0	definitely present	definitely present	0	definitely present	definitely present	none/mild	1	4.89898	1	0	0	0	0	1	0	0	0	0	0	0
410	before intubation	fellow	pneumonia	calm	alert	61	130	100	130	70	91	0	0	definitely present	definitely present	0	0	0	definitely present	definitely present	definitely present	definitely present	definitely present	0	definitely present	definitely present	severe	0	7.81025	0	0	0	0	1	5	1	0	0	1	1	1
411	spontaneous breathing	attending	obstructive lung disease	calm	alert	19	98	40	119	71	96	0	0	0	definitely present	0	0	definitely present	definitely present	definitely present	0	0	0	0	0	0	none/mild	0	4.3589	1	0	0	0	0	1	0	0	0	0	0	0
412	spontaneous breathing	attending	pancreatitis	calm	alert	19	110	28	152	76	97	0	0	0	definitely present	0	0	0	0	0	0	0	0	0	0	0	none/mild	0	4.3589	1	0	0	0	0	1	0	0	0	0	0	0
413	weaning	fellow	ards	calm	alert	20	92	40	194	83	99	0	0	0	0	0	0	0	0	0	0	definitely present	definitely present	0	0	0	none/mild	0	4.47214	1	0	0	0	0	1	0	0	0	0	0	0
416	spontaneous breathing	fellow	others	calm	alert	24	81	40	163	52	100	0	0	0	definitely present	0	0	0	0	0	0	0	0	0	definitely present	0	none/mild	1	4.89898	1	0	0	0	0	1	0	0	0	0	0	0
417	weaning	attending	others	agitated	lethargic	18	90	40	142	92	98	0	0	0	0	0	0	0	0	0	0	0	0	0	0	0	none/mild	0	4.24264	1	0	0	0	0	1	0	1	1	0	0	0
418	spontaneous breathing	attending	metabolic encephalopathy	calm	alert	20	88	40	141	89	88	0	definitely present	0	0	0	0	0	0	0	0	0	0	0	0	0	none/mild	0	4.47214	1	0	0	0	0	1	0	0	0	0	1	0
419	spontaneous breathing	attending	pneumonia	calm	alert	20	123	24	152	84	98	0	0	0	0	0	0	0	0	0	0	0	0	0	0	0	none/mild	0	4.47214	1	0	0	0	0	1	0	0	0	0	0	0
420	spontaneous breathing	attending	pneumonia	calm	alert	34	96	40	169	92	94	0	0	0	definitely present	0	definitely present	0	0	0	0	definitely present	0	0	definitely present	0	moderate	1	5.83095	0	0	1	0	0	3	0	0	0	0	0	0
421	spontaneous breathing	attending	pneumonia	calm	alert	15	81	30	84	59	94	0	0	0	0	0	0	0	0	0	0	0	0	0	0	0	none/mild	0	3.87298	1	0	0	0	0	1	0	0	0	0	0	0
422	spontaneous breathing	attending	gi bleed	restless	stupor	32	101	33	125	75	95	0	definitely present	definitely present	definitely present	0	definitely present	0	definitely present	0	0	definitely present	definitely present	0	0	definitely present	severe	0	5.65685	0	0	1	0	0	3	0	1	1	0	0	0
423	before intubation	fellow	ards	restless	alert	46	121	100	201	100	83	definitely present	0	definitely present	definitely present	0	definitely present	0	definitely present	definitely present	definitely present	definitely present	definitely present	0	definitely present	definitely present	severe	0	6.78233	0	0	0	0	1	5	0	1	0	1	1	1
424	spontaneous breathing	attending	liver failure, cirrhosis, hepatic encephalopathy	restless	stupor	29	110	60	138	67	98	0	0	0	definitely present	0	definitely present	0	definitely present	0	definitely present	definitely present	definitely present	definitely present	0	definitely present	moderate	0	5.38516	0	1	0	0	0	2	0	1	1	1	0	0
425	weaning	attending	ards	calm	alert	39	105	40	135	81	100	0	0	0	definitely present	0	0	0	definitely present	0	0	0	definitely present	0	0	0	moderate	1	6.245	0	0	0	1	0	4	0	0	0	0	0	0
426	before intubation	fellow	septic shock	restless	alert	34	111	100	150	80	93	definitely present	definitely present	definitely present	definitely present	0	definitely present	0	definitely present	definitely present	definitely present	definitely present	definitely present	0	definitely present	definitely present	severe	0	5.83095	0	0	1	0	0	3	0	1	0	1	0	0
427	spontaneous breathing	attending	pneumonia	calm	alert	28	82	35	119	83	98	0	0	0	0	0	0	0	definitely present	0	0	0	0	0	definitely present	0	none/mild	1	5.2915	0	1	0	0	0	2	0	0	0	0	0	0
428	spontaneous breathing	attending	septic shock	restless	alert	22	99	33	124	88	90	0	0	0	definitely present	0	0	0	definitely present	definitely present	0	definitely present	definitely present	0	definitely present	definitely present	none/mild	1	4.69042	1	0	0	0	0	1	0	1	0	0	1	0
429	before intubation	fellow	pneumonia	restless	lethargic	41	90	40	126	73	93	0	definitely present	definitely present	definitely present	0	definitely present	0	definitely present	definitely present	definitely present	definitely present	definitely present	0	definitely present	definitely present	severe	1	6.40312	0	0	0	0	1	5	0	1	1	0	0	0
430	before intubation	fellow	pneumonia	restless	stupor	38	125	39	150	70	100	0	definitely present	0	definitely present	0	definitely present	0	definitely present	definitely present	definitely present	definitely present	definitely present	0	definitely present	definitely present	severe	1	6.16441	0	0	0	1	0	4	0	1	1	0	0	0
431	spontaneous breathing	attending	obstructive lung disease	restless	alert	22	95	27	160	80	96	0	0	0	definitely present	0	definitely present	0	definitely present	definitely present	0	0	0	0	0	0	moderate	1	4.69042	1	0	0	0	0	1	0	1	0	0	0	0
432	spontaneous breathing	attending	septic shock	restless	alert	32	130	100	114	83	82	definitely present	definitely present	definitely present	definitely present	0	0	definitely present	definitely present	definitely present	definitely present	definitely present	definitely present	0	definitely present	0	severe	0	5.65685	0	0	1	0	0	3	1	1	0	1	1	1
434	spontaneous breathing	attending	pneumonia	calm	alert	30	104	100	121	67	98	0	0	0	0	0	0	0	0	0	0	definitely present	0	0	0	0	moderate	1	5.47723	0	0	1	0	0	3	0	0	0	1	0	0
435	nippv	attending	pneumonia	calm	alert	36	109	100	179	66	97	0	0	0	0	0	0	0	definitely present	definitely present	definitely present	0	0	0	0	0	severe	0	6	0	0	0	1	0	4	0	0	0	1	0	0
436	before intubation	fellow	pneumonia	restless	alert	43	150	100	140	80	85	definitely present	0	definitely present	definitely present	0	definitely present	0	definitely present	definitely present	definitely present	definitely present	definitely present	0	0	definitely present	severe	1	6.55744	0	0	0	0	1	5	1	1	0	1	1	1
438	spontaneous breathing	attending	pneumonia	calm	alert	19	111	27	177	92	100	0	0	0	0	0	0	0	0	0	0	definitely present	0	0	0	0	none/mild	1	4.3589	1	0	0	0	0	1	0	0	0	0	0	0
439	spontaneous breathing	attending	pneumonia	calm	alert	30	100	24	130	70	88	0	0	0	definitely present	0	0	0	definitely present	0	definitely present	0	definitely present	0	0	0	moderate	1	5.47723	0	0	1	0	0	3	0	0	0	0	1	0
440	spontaneous breathing	fellow	ards	calm	lethargic	27	97	21	151	63	92	0	definitely present	0	0	0	0	0	0	0	0	0	0	0	definitely present	0	none/mild	0	5.19615	0	1	0	0	0	2	0	0	1	0	1	0
441	spontaneous breathing	attending	pneumonia	calm	alert	18	82	27	116	72	88	0	0	0	0	0	0	0	0	0	0	0	0	0	0	0	none/mild	1	4.24264	1	0	0	0	0	1	0	0	0	0	1	0
442	spontaneous breathing	attending	pneumonia	calm	alert	32	113	24	120	82	94	0	definitely present	0	0	0	0	0	definitely present	0	definitely present	definitely present	0	0	0	0	none/mild	1	5.65685	0	0	1	0	0	3	0	0	0	0	0	0
443	spontaneous breathing	attending	pneumonia	calm	alert	30	112	26	120	80	98	definitely present	0	0	0	0	0	0	0	0	0	0	0	0	0	0	none/mild	0	5.47723	0	0	1	0	0	3	0	0	0	0	0	0
445	spontaneous breathing	attending	soft tissue infection	calm	lethargic	38	134	60	136	90	97	0	definitely present	definitely present	definitely present	0	0	0	0	0	definitely present	0	0	0	0	0	moderate	0	6.16441	0	0	0	1	0	4	1	0	1	1	0	0
446	spontaneous breathing	attending	others	restless	alert	43	116	34	130	80	94	0	0	0	definitely present	0	0	0	0	0	0	0	0	0	definitely present	0	moderate	0	6.55744	0	0	0	0	1	5	0	1	0	0	0	0
447	spontaneous breathing	attending	obstructive lung disease	calm	alert	28	93	40	100	60	96	0	0	0	0	0	0	0	0	0	0	0	0	0	0	0	none/mild	1	5.2915	0	1	0	0	0	2	0	0	0	0	0	0
448	before intubation	attending	metabolic encephalopathy	agitated	alert	45	120	100	120	80	92	definitely present	definitely present	0	0	0	definitely present	0	definitely present	definitely present	0	0	0	0	definitely present	definitely present	severe	1	6.7082	0	0	0	0	1	5	0	1	0	1	1	1
449	before intubation	fellow	thoracis malignancy	very agitated	lethargic	12	110	100	102	67	100	definitely present	0	0	definitely present	0	definitely present	definitely present	0	definitely present	0	0	0	0	definitely present	definitely present	severe	1	3.4641	1	0	0	0	0	1	0	1	1	1	0	0
450	spontaneous breathing	attending	obstructive lung disease	restless	alert	32	120	40	108	61	100	definitely present	definitely present	0	definitely present	0	definitely present	0	definitely present	0	0	0	0	0	0	0	moderate	1	5.65685	0	0	1	0	0	3	0	1	0	0	0	0
451	spontaneous breathing	attending	obstructive lung disease	calm	alert	36	86	40	149	87	99	definitely present	definitely present	0	0	definitely present	definitely present	0	definitely present	definitely present	definitely present	definitely present	definitely present	0	definitely present	definitely present	severe	0	6	0	0	0	1	0	4	0	0	0	0	0	0
452	spontaneous breathing	attending	pneumonia	calm	comatose	50	81	100	70	40	80	0	definitely present	0	definitely present	definitely present	definitely present	0	definitely present	definitely present	definitely present	definitely present	definitely present	0	definitely present	definitely present	severe	1	7.07107	0	0	0	0	1	5	0	0	1	1	1	1
453	spontaneous breathing	fellow	pneumonia	calm	alert	23	114	30	127	80	97	definitely present	definitely present	0	definitely present	0	0	0	definitely present	definitely present	definitely present	0	definitely present	0	0	0	none/mild	1	4.79583	1	0	0	0	0	1	0	0	0	0	0	0
454	spontaneous breathing	attending	others	calm	alert	32	110	40	168	95	94	0	0	0	definitely present	0	definitely present	0	definitely present	0	0	definitely present	0	0	definitely present	0	moderate	1	5.65685	0	0	1	0	0	3	0	0	0	0	0	0
455	spontaneous breathing	fellow	stroke-ischemic or hemorrhagic	calm	comatose	21	88	30	155	75	92	0	definitely present	0	definitely present	0	definitely present	0	0	0	0	0	0	0	0	definitely present	none/mild	0	4.58258	1	0	0	0	0	1	0	0	1	0	1	0
457	spontaneous breathing	attending	cardiogenic pulmonary edema	restless	alert	22	93	100	139	105	99	definitely present	definitely present	0	definitely present	0	definitely present	0	0	definitely present	0	0	0	0	0	0	moderate	0	4.69042	1	0	0	0	0	1	0	1	0	1	0	0
458	spontaneous breathing	attending	pneumonia	calm	alert	41	110	80	131	84	98	0	definitely present	0	definitely present	0	0	0	definitely present	0	definitely present	definitely present	definitely present	0	0	0	moderate	0	6.40312	0	0	0	0	1	5	0	0	0	1	0	0
459	spontaneous breathing	attending	pneumonia	calm	alert	20	86	30	134	98	99	0	0	0	0	0	0	0	definitely present	definitely present	definitely present	definitely present	definitely present	definitely present	0	0	severe	1	4.47214	1	0	0	0	0	1	0	0	0	0	0	0
460	before intubation	fellow	ards	restless	alert	51	140	64	120	64	90	definitely present	0	definitely present	definitely present	0	0	0	definitely present	0	definitely present	definitely present	definitely present	0	definitely present	definitely present	severe	0	7.14143	0	0	0	0	1	5	1	1	0	1	1	1
461	before intubation	fellow	septic shock	restless	lethargic	42	135	100	85	60	100	0	definitely present	definitely present	definitely present	0	definitely present	0	definitely present	definitely present	definitely present	definitely present	definitely present	0	definitely present	definitely present	severe	0	6.48074	0	0	0	0	1	5	1	1	1	1	0	0
462	spontaneous breathing	fellow	septic shock	calm	alert	46	110	64	133	72	99	0	0	0	definitely present	0	definitely present	0	definitely present	definitely present	definitely present	definitely present	definitely present	0	definitely present	definitely present	severe	0	6.78233	0	0	0	0	1	5	0	0	0	1	0	0
463	nippv	fellow	others	restless	lethargic	52	108	100	110	45	96	0	0	definitely present	definitely present	0	0	0	0	0	0	0	0	0	0	0	moderate	1	7.2111	0	0	0	0	1	5	0	1	1	1	0	0
464	before intubation	attending	gi bleed	calm	lethargic	49	110	40	130	70	99	0	definitely present	definitely present	definitely present	0	definitely present	definitely present	definitely present	definitely present	0	0	0	0	0	0	severe	0	7	0	0	0	0	1	5	0	0	1	0	0	0
465	before intubation	fellow	pneumonia	calm	alert	28	106	60	127	68	100	0	definitely present	definitely present	definitely present	0	definitely present	0	definitely present	definitely present	definitely present	definitely present	definitely present	definitely present	definitely present	definitely present	moderate	0	5.2915	0	1	0	0	0	2	0	0	0	1	0	0
466	before intubation	attending	intraabdominal infection	calm	alert	40	132	100	109	69	88	0	definitely present	definitely present	definitely present	0	0	0	definitely present	0	definitely present	definitely present	0	0	0	0	severe	0	6.32456	0	0	0	0	1	5	1	0	0	1	1	1
467	before intubation	fellow	pancreatitis	restless	lethargic	56	130	100	180	95	96	0	0	definitely present	definitely present	0	0	0	definitely present	0	definitely present	0	0	0	definitely present	0	severe	0	7.48331	0	0	0	0	1	5	1	1	1	1	0	0
468	before intubation	fellow	electrolyte and acid base disturbances	restless	lethargic	38	110	40	106	60	99	definitely present	0	definitely present	definitely present	0	definitely present	0	definitely present	definitely present	definitely present	definitely present	definitely present	0	definitely present	definitely present	severe	0	6.16441	0	0	0	1	0	4	0	1	1	0	0	0
469	before intubation	fellow	pneumonia	restless	lethargic	41	100	40	180	100	100	0	definitely present	definitely present	definitely present	0	definitely present	0	definitely present	definitely present	definitely present	definitely present	definitely present	0	definitely present	definitely present	severe	0	6.40312	0	0	0	0	1	5	0	1	1	0	0	0
470	before intubation	fellow	septic shock	restless	alert	38	110	70	110	60	98	definitely present	0	definitely present	definitely present	0	definitely present	0	definitely present	definitely present	definitely present	definitely present	definitely present	0	definitely present	definitely present	severe	1	6.16441	0	0	0	1	0	4	0	1	0	1	0	0
471	before intubation	fellow	obstructive lung disease	restless	lethargic	39	80	80	150	70	98	0	definitely present	definitely present	definitely present	0	definitely present	0	definitely present	definitely present	definitely present	definitely present	definitely present	definitely present	definitely present	definitely present	severe	0	6.245	0	0	0	1	0	4	0	1	1	1	0	0
472	spontaneous breathing	fellow	obstructive lung disease	restless	alert	39	120	100	130	80	90	definitely present	0	definitely present	definitely present	0	definitely present	0	definitely present	definitely present	definitely present	definitely present	definitely present	0	definitely present	definitely present	severe	0	6.245	0	0	0	1	0	4	0	1	0	1	1	1
473	before intubation	fellow	septic shock	restless	alert	53	120	40	150	80	100	definitely present	definitely present	definitely present	definitely present	0	definitely present	0	definitely present	definitely present	definitely present	0	0	0	definitely present	definitely present	severe	0	7.28011	0	0	0	0	1	5	0	1	0	0	0	0
474	before intubation	fellow	metabolic encephalopathy	restless	lethargic	51	160	40	140	80	100	0	0	0	definitely present	0	definitely present	0	definitely present	definitely present	definitely present	definitely present	definitely present	0	definitely present	0	severe	1	7.14143	0	0	0	0	1	5	1	1	1	0	0	0
475	before intubation	fellow	thoracis malignancy	agitated	lethargic	40	116	100	91	64	96	0	definitely present	definitely present	definitely present	0	definitely present	0	definitely present	definitely present	definitely present	definitely present	definitely present	0	definitely present	definitely present	severe	1	6.32456	0	0	0	0	1	5	0	1	1	1	0	0
476	before intubation	fellow	ards	restless	lethargic	24	100	60	159	77	91	0	definitely present	0	definitely present	0	definitely present	0	definitely present	definitely present	0	definitely present	definitely present	0	definitely present	definitely present	moderate	0	4.89898	1	0	0	0	0	1	0	1	1	1	1	1
477	spontaneous breathing	attending	others	calm	alert	22	77	28	140	63	99	0	0	0	0	0	0	0	0	0	0	0	0	0	0	0	none/mild	0	4.69042	1	0	0	0	0	1	0	0	0	0	0	0
478	spontaneous breathing	attending	pneumonia	calm	alert	16	79	30	98	56	97	0	0	0	0	0	0	0	0	0	0	0	0	0	0	0	severe	1	4	1	0	0	0	0	1	0	0	0	0	0	0
479	weaning	attending	pancreatitis	restless	alert	34	122	40	164	81	94	0	0	definitely present	definitely present	0	definitely present	0	definitely present	0	0	0	0	0	0	0	moderate	0	5.83095	0	0	1	0	0	3	0	1	0	0	0	0
480	before intubation	fellow	thoracis malignancy	restless	lethargic	40	150	100	110	70	92	0	definitely present	definitely present	definitely present	0	0	0	0	0	0	0	0	0	definitely present	0	severe	0	6.32456	0	0	0	0	1	5	1	1	1	1	1	1
481	spontaneous breathing	attending	pneumonia	restless	alert	35	60	100	120	50	92	0	0	0	definitely present	0	0	0	0	definitely present	0	definitely present	definitely present	0	definitely present	definitely present	severe	1	5.91608	0	0	0	1	0	4	0	1	0	1	1	1
482	spontaneous breathing	attending	ards	calm	alert	21	72	60	120	60	93	0	0	0	0	0	0	0	definitely present	0	0	definitely present	0	0	0	0	none/mild	1	4.58258	1	0	0	0	0	1	0	0	0	1	0	0
483	before intubation	attending	pancreatitis	calm	alert	46	149	100	166	104	95	0	definitely present	definitely present	definitely present	0	0	0	definitely present	definitely present	definitely present	0	0	0	0	definitely present	severe	0	6.78233	0	0	0	0	1	5	1	0	0	1	0	0
484	spontaneous breathing	fellow	obstructive lung disease	agitated	comatose	28	104	40	140	80	100	0	definitely present	definitely present	definitely present	0	0	0	definitely present	0	definitely present	0	0	0	definitely present	definitely present	moderate	0	5.2915	0	1	0	0	0	2	0	1	1	0	0	0
485	nippv	fellow	hypercapic respiratory failure	very agitated	comatose	38	90	80	140	80	98	0	0	definitely present	definitely present	0	0	0	definitely present	0	0	0	0	0	definitely present	0	moderate	1	6.16441	0	0	0	1	0	4	0	1	1	1	0	0
486	spontaneous breathing	fellow	thoracis malignancy	very agitated	comatose	36	102	40	142	92	99	0	0	0	definitely present	0	0	0	definitely present	0	definitely present	definitely present	definitely present	definitely present	definitely present	definitely present	moderate	0	6	0	0	0	1	0	4	0	1	1	0	0	0
487	spontaneous breathing	fellow	obstructive lung disease	very agitated	comatose	36	120	21	120	80	81	0	definitely present	0	definitely present	0	0	0	definitely present	0	0	0	0	0	0	0	moderate	1	6	0	0	0	1	0	4	0	1	1	0	1	0
488	spontaneous breathing	fellow	others	very agitated	comatose	33	114	40	196	110	96	0	0	definitely present	definitely present	0	0	definitely present	definitely present	0	definitely present	definitely present	definitely present	0	definitely present	definitely present	moderate	0	5.74456	0	0	1	0	0	3	0	1	1	0	0	0
489	spontaneous breathing	fellow	pneumonia	very agitated	comatose	38	95	100	95	60	93	0	0	0	definitely present	0	0	0	definitely present	0	definitely present	definitely present	definitely present	0	0	0	moderate	1	6.16441	0	0	0	1	0	4	0	1	1	1	0	0
490	spontaneous breathing	fellow	cardiogenic pulmonary edema	very agitated	comatose	26	80	40	140	80	100	0	0	0	definitely present	0	0	0	0	0	0	0	0	0	0	0	none/mild	0	5.09902	0	1	0	0	0	2	0	1	1	0	0	0
491	spontaneous breathing	fellow	obstructive lung disease	very agitated	comatose	28	109	27	140	80	99	definitely present	0	0	0	0	0	0	0	0	0	0	0	0	0	0	severe	1	5.2915	0	1	0	0	0	2	0	1	1	0	0	0
492	spontaneous breathing	attending	stroke-ischemic or hemorrhagic	calm	lethargic	26	132	32	135	75	96	0	definitely present	0	definitely present	0	definitely present	0	definitely present	0	0	0	0	0	definitely present	0	moderate	1	5.09902	0	1	0	0	0	2	1	0	1	0	0	0
